# Supplementary material for: Predicting clinical benefit of immunotherapy by antigenic or functional mutations affecting tumour immunogenicity
Source: Nat Commun. 2020 Feb 19;11:951. doi: 10.1038/s41467-020-14562-z (PMC7031381; doi:10.1038/s41467-020-14562-z)
Supplement: Supplementary file 4 — Supplementary Data 1 [file 41467_2020_14562_MOESM4_ESM.xlsx]

## Sheet: table s1
Supplementary Data 1. Information of our lung cancer cohort
Sample ID	Response	PD:1_Censoring:0_DeathNoPD:2	PFS	Clinica benefit	Histology	Death:1_Censoring:0	OS	SNV data availability	CNV data availability
PSW-0239	PD	1	45	No	LUAD	1	45	1	1
PSW-0258	SD	1	119	No	LUAD	1	915	1	0
PSW-0329	PD	1	34	No	LUAD	1	110	0	1
PSW-0330	PR	1	232	Yes	LUAD	1	426	1	1
PSW-0378	PR	0	483	Yes	LUAD	0	478	1	1
PSW-0541	PD	1	36	No	LUAD	1	94	1	0
PSW-0543	SD	1	126	No	LUAD	1	276	1	1
PSW-0573	PD	1	45	No	LUAD	1	103	1	1
PSW-0614	PD	1	62	No	LCNEC	0	337	1	1
PSW-0618	PD	1	41	No	LUAD	1	88	1	0
PSW-0625	PD	1	40	No	LUAD	1	74	1	1
PSW-0642	PD	1	42	No	LUSC	0	481	1	1
PSW-0647	PR	0	254	Yes	LUAD	0	249	1	1
PSW-0658	PD	1	32	No	LUAD	1	47	1	0
PSW-0678	PR	0	673	Yes	LUAD	0	668	1	1
PSW-0700	PD	1	41	No	LUAD	1	197	1	0
PSW-0714	PR	1	216	Yes	LUAD	1	431	0	1
PSW-0720	SD	1	122	No	LUSC	1	205	1	0
PSW-0787	PD	1	48	No	LUAD	1	266	1	1
PSW-0791	SD	1	106	No	LUAD	1	371	1	1
PSW-0825	PD	1	43	No	LUAD	1	338	1	1
PSW-0839	PD	1	34	No	LUAD	1	34	1	1
PSW-0885	SD	1	81	No	LUAD	1	837	0	1
PSW-0923	PD	1	40	No	LUSC	1	143	1	1
PSW-0943	PR	0	786	Yes	LUAD	0	781	0	1
PSW-0945	PD	1	44	No	LUSC	1	162	1	1
PSW-0947	PR	0	687	Yes	LUAD	0	162	1	1
PSW-0973	PD	1	63	No	LUAD	1	142	1	1
PSW-0981	PD	1	43	No	LUAD	1	131	1	1
PSW-0990	PD	1	95	No	Pleomorphic carcinoma	1	116	1	1
PSW-1003	PD	1	47	No	LUSC	1	254	1	1
PSW-1017	PD	1	38	No	LUAD	0	291	1	1
PSW-1045	PD	1	39	No	LUAD	1	63	1	1
PSW-1050	SD	1	151	No	LUAD	1	392	1	1
PSW-1052	PD	1	39	No	LUAD	1	388	1	1
PSW-1065	PD	1	35	No	LUAD	1	563	1	1
PSW-1066	PD	1	23	No	LUAD	1	95	1	1
PSW-1069	SD	0	59	No	Pleomorphic carcinoma	1	219	0	1
PSW-1079	SD	1	174	No	LUSC	0	356	1	1
PSW-1092	SD	2	160	No	LUAD	1	160	1	1
PSW-1094	PD	1	34	No	LUAD	1	35	1	1
PSW-1098	PD	1	34	No	LUAD	1	267	1	1
PSW-1104	PD	1	29	No	LUSC	1	30	1	1
PSW-1110	PD	1	57	No	LUSC	0	261	1	1
PSW-1133	PR	0	390	Yes	LUSC	0	387	1	0
PSW-1136	SD	1	247	Yes	LUAD	0	612	1	1
PSW-1145	PD	1	73	No	LUAD	1	152	0	1
PSW-1154	PD	1	18	No	LUAD	1	134	1	1
PSW-1155	PD	1	34	No	LUSC	1	157	1	1
PSW-1164	PD	1	11	No	LUAD	1	11	1	1
PSW-1170	SD	1	38	No	LUAD	0	322	1	1
PSW-1203	PD	1	25	No	LUAD	1	24	1	1
PSW-1216	PD	1	39	No	LUAD	1	44	1	1
PSW-1230	PR	1	201	Yes	LUAD	1	392	0	1
PSW-1250	PD	1	28	No	LUSC	1	38	1	1
PSW-1263	SD	1	129	No	LUAD	1	500	0	1
PSW-1274	PR	1	154	Yes	PD carcinoma	1	316	1	1
PSW-1327	PR	2	205	Yes	LUAD	1	205	1	1
PSW-1352	PR	1	249	Yes	LUAD	0	316	1	1
PSW-1357	PR	1	260	Yes	LUAD	0	529	1	1
PSW-1358	PR	1	257	Yes	LUAD	0	441	1	1
PSW-1371	SD	1	102	No	LUSC	1	189	0	1
PSW-1401	PD	1	28	No	LUAD	1	70	1	1
PSW-1404	SD	1	108	No	LUAD	1	468	1	1
PSW-1412	PD	1	3	No	LUAD	1	5	1	1
PSW-1425	PD	1	59	No	LUSC	1	152	1	1
PSW-1456	SD	0	159	Yes	LUAD	0	155	0	1
PSW-1482	PR	0	237	Yes	LUSC	0	232	1	1
PSW-1490	PD	1	27	No	LUAD	1	74	1	1
PSW-1506	SD	1	218	No	LUAD	0	704	1	1
PSW-1507	PD	1	20	No	LUAD	1	233	1	1
PSW-1508	SD	1	65	No	LUSC	1	139	1	1
PSW-1510	PR	0	395	Yes	LUAD	0	390	1	1
PSW-1524	PD	1	36	No	LUSC	1	100	1	1
PSW-1554	PD	1	37	No	LUAD	0	317	0	1
PSW-1566	SD	1	174	No	LUAD	1	174	1	1
PSW-1577	PD	1	72	No	LUAD	1	84	0	1
PSW-1580	SD	1	34	No	LUSC	1	302	0	1
PSW-1647	PR	1	296	Yes	LUSC	0	382	1	1
PSW-1658	PR	0	769	Yes	LUAD	0	764	1	1
PSW-1660	CR	0	770	Yes	LUSC	0	765	0	1
PSW-1663	SD	1	102	No	LUAD	1	186	1	1
PSW-1668	SD	1	163	No	LUSC	1	215	1	1
PSW-1684	PR	0	846	Yes	LUAD	0	841	0	1
PSW-1693	PD	1	67	No	LUAD	1	458	1	1
PSW-1695	PR	0	181	Yes	LUSC	0	178	0	1
PSW-1701	PD	1	49	No	LUSC	1	250	1	1
PSW-1702	PD	1	64	No	LUAD	0	352	1	1
PSW-1706	PR	0	349	Yes	LUAD	0	344	1	1
PSW-1708	PR	1	168	Yes	LUSC	0	289	1	1
PSW-1710	PD	1	40	No	LUAD	0	352	1	1
PSW-1724	PR	1	173	Yes	LUSC	1	258	1	1
PSW-1727	PR	0	345	Yes	LUAD	0	340	1	1
PSW-1732	SD	0	364	Yes	Adenoid cystic carcinoma	0	361	1	1
PSW-1733	PR	0	342	Yes	LUAD	0	337	1	1
PSW-1736	PD	1	31	No	LUSC	1	53	1	1
PSW-1737	SD	1	97	No	LUSC	0	330	0	1
PSW-1739	SD	1	110	No	LUSC	1	153	1	1
PSW-1749	SD	1	145	No	LUSC	0	324	1	1
PSW-1751	SD	0	137	Yes	LUSC	0	133	0	1
PSW-1752	PD	1	37	No	LUSC	1	248	1	1
PSW-1759	PR	1	253	Yes	LUSC	0	343	1	1
PSW-1760	PR	0	320	Yes	Pleomorphic carcinoma	0	317	0	1
PSW-1776	PD	1	47	No	LUAD	0	345	1	1
PSW-1788	PD	1	60	No	LUSC	1	172	1	1
PSW-1800	PD	1	38	No	LUAD	0	290	0	1
PSW-1809	PD	1	44	No	LUAD	1	127	0	1
PSW-1817	PR	0	319	Yes	LUAD	0	316	1	1
PSW-1819	PR	2	83	Yes	LUSC	1	82	1	1
PSW-1825	PR	0	273	Yes	LUSC	0	268	0	1
PSW-1833	PR	0	311	Yes	LUAD	0	308	0	1
PSW-1839	SD	1	64	No	LUSC	0	261	0	1
PSW-1844	SD	0	276	Yes	LUAD	0	273	0	1
PSW-1852	SD	1	398	Yes	LUAD	0	738	0	1
PSW-1857	PD	1	65	No	LUSC	0	268	0	1
PSW-1860	SD	1	140	No	LUSC	0	351	0	1
PSW-1865	PD	1	40	No	LUSC	1	143	0	1
PSW-1873	PD	1	37	No	LUAD	0	197	0	1
PSW-1878	PR	0	345	Yes	LUAD	0	340	0	1
PSW-1904	PD	1	23	No	LUSC	1	53	1	1
PSW-1906	PR	0	250	Yes	LUAD	0	245	0	1
PSW-1921	PD	1	40	No	LUAD	1	176	0	1
