# Supplementary material for: Predicting clinical benefit of immunotherapy by antigenic or functional mutations affecting tumour immunogenicity
Source: Nat Commun. 2020 Feb 19;11:951. doi: 10.1038/s41467-020-14562-z (PMC7031381; doi:10.1038/s41467-020-14562-z)
Supplement: Supplementary file 5 — Supplementary Data 2 [file 41467_2020_14562_MOESM5_ESM.xlsx]

## Sheet: Important_genes
Supplementary Data 2.
109 important genes and their partners for prediction in lung cancer
Gene	MeanDecreaseAccuracy (Hellmann cohort)	MeanDecreaseAccuracy (Rizvi cohort)	MeanDecreaseAccuracy (Our cohort)	Category	Pathway	Bayesian selection score (LUAD)	dNdScv selection score (LUAD)	Bayesian selection score (LUSC)	dNdScv selection score (LUSC)
TTN	5.74808	15.8576	0	Important gene	None	1.60795	0.943843	0.742576	0.851997
CSMD1	0.737154	9.39501	0	Important gene	None	4.58916	1.16857	3.31859	1.31001
ADAMTS12	9.21942	4.15466	3.27071	Important gene	None	1.47733	1.51631	6.70886	3.5707
MUC19	9.05087	5.21618	0	Important gene	None	0.124443	0	1.18468	0
COL11A1	7.80305	8.86178	4.79761	Important gene	None	3.00137	2.36059	6.07617	1.87447
MUC16	-2.08304	8.76731	0.519912	Important gene	None	5.23008	0.99725	1.07274	0.755457
RYR2	2.29162	7.96519	3.39102	Important gene	None	2.4534	1.03141	7.44311	1.78635
FNDC1	7.82233	7.04749	0	Important gene	None	1.29594	1.27421	0.948102	0.783849
NRXN1	4.8339	7.65264	1.39421	Important gene	None	6.0047	2.46031	2.63922	1.37363
MAGEC1	3.5434	7.39225	0	Important gene	None	13.5034	1.60739	3.64608	1.33102
EPHA6	7.21679	0	3.7323	Important gene	None	4.31481	2.15324	1.75276	1.07627
RP1L1	7.20832	0	2.14751	Important gene	None	2.65363	1.77681	1.52369	1.44604
XIRP2	0.413029	6.9896	0.191392	Important gene	None	9.93362	1.09438	0.687163	1.11935
TMTC1	0	0	6.46435	Important gene	None	7.46497	2.54836	0.921903	1.92451
COL6A6	5.99008	0	0	Important gene	None	0.778587	2.01727	3.59186	1.33391
ODZ4	2.88114	5.9365	0	Important gene	None	NA	NA	NA	NA
PCDH11X	4.57276	0	5.42295	Important gene	None	3.69614	1.30812	5.77917	3.6076
ZNF208	-2.04222	5.30062	0	Important gene	None	1.92961	1.32097	1.96473	1.69617
ABCA13	5.24634	0	4.02491	Important gene	None	6.00099	1.17718	2.73519	1.4176
ZFHX4	3.58192	4.93013	1.71871	Important gene	None	4.74249	1.61255	2.87095	1.38083
LRRC7	4.82841	0	1.0005	Important gene	None	1.48403	1.20793	4.52829	1.95287
SMARCA4	4.67158	0	2.88225	Important gene	None	23.4974	3.82335	7.68682	2.71843
SIPA1L2	4.6379	0	0	Important gene	None	2.26675	0.895911	1.79625	1.55795
UNC80	4.45882	0	0.342646	Important gene	None	6.66573	0.498087	2.71648	0.741303
TPO	4.34844	0	3.2086	Important gene	None	3.3863	0.882661	5.34371	2.65367
MYO18B	4.31963	0	0	Important gene	None	3.09681	1.45706	2.55653	0.77111
GUCY2F	0	0	4.26586	Important gene	None	0.807493	1.36312	2.2576	0.43678
MUC17	4.21764	0	2.24726	Important gene	None	9.07024	0.868903	0.71627	0.929658
NBPF10	4.1289	-1.23602	0	Important gene	None	NA	1.71247	NA	1.20193
TNN	4.04084	-1.44111	0	Important gene	None	5.13688	2.70299	1.66676	1.96661
DNAH11	3.93103	0	1.09083	Important gene	None	1.48527	0.771432	3.96448	1.24731
DNAH5	1.60815	3.8318	-0.523965	Important gene	None	3.09906	0.861318	6.71468	1.06411
TBC1D30	0	0	3.68923	Important gene	None	0.421856	0.342291	0.542116	0
TET2	0	0	3.24705	Important gene	None	4.22194	1.66928	1.33462	0.740692
XDH	0	0	3.23709	Important gene	None	3.30152	0.966617	4.52994	2.73027
DNAH9	-0.306758	3.04827	0	Important gene	None	5.44934	1.35511	8.32055	2.10361
LPHN3	3.02175	0	-0.518667	Important gene	None	1.8001	1.31579	4.06277	1.88751
MGAM	2.8579	0	0.813503	Important gene	None	4.94049	0.850262	0.457379	0.371422
PREX2	0	0	2.75414	Important gene	None	1.89659	0.972602	3.6532	1.62923
PLXNA4	2.72338	0	0	Important gene	None	5.20387	0.775694	6.22939	1.50288
OBSCN	-1.22881	0.224352	2.69339	Important gene	None	2.09568	0.865352	1.43295	0.96675
DST	0.908221	1.45053	2.66736	Important gene	None	2.04257	1.18439	2.81904	0.864943
FBN2	0.114772	0	2.6488	Important gene	None	7.9459	1.59877	1.9656	1.4869
C10orf71	2.49786	0	1.72708	Important gene	None	4.68235	3.88276	1.76765	1.67952
ASTN1	2.42241	0	0.210042	Important gene	None	3.89611	1.61066	3.33925	0.866922
LRP1B	-0.401723	1.24448	2.38884	Important gene	None	5.97929	1.17468	6.68139	1.72464
EBF4	0	0	1.996	Important gene	None	0.393235	0	0.47725	0
MYO16	0	0	1.9862	Important gene	None	5.56117	1.04964	2.60823	1.33529
PKHD1L1	1.98535	0	0	Important gene	None	2.16651	1.31393	2.0034	1.24009
MORC1	0	0	1.92049	Important gene	None	1.73515	0.735473	1.22844	0.673645
FAM135B	1.91831	0	-0.294593	Important gene	None	3.55434	1.72169	3.97444	1.59328
SDK2	-1.48625	0	1.91356	Important gene	None	0.464663	0.981553	4.51185	2.23495
OR2M3	0	0	1.85686	Important gene	None	NA	2.92607	NA	2.56466
USH2A	1.31449	-1.49295	1.74393	Important gene	None	6.19965	0.849002	8.30241	2.37388
BRINP3	0	0	1.73441	Important gene	None	NA	1.6896	NA	3.93109
SVEP1	0.435577	0	1.73278	Important gene	None	8.60019	1.88708	3.42293	1.11203
FSIP2	1.72067	0	0	Important gene	None	3.79115	0.801136	4.40366	1.17178
ADAMTS20	1.70447	0	-1.0005	Important gene	None	4.08492	0.898601	5.97212	1.98955
GABRG1	0	0	1.68012	Important gene	None	4.1826	1.41401	2.58501	1.65511
CDH4	0	0	1.66867	Important gene	None	1.01923	1.14046	2.33511	0.898499
SLCO6A1	0	0	1.65151	Important gene	None	5.5512	1.29407	0.356286	1.2938
WDFY4	1.55219	0	1.64967	Important gene	None	0.139116	0.323814	0.41988	0.171002
PCDH15	-1.0164	0	1.60775	Important gene	None	1.29092	1.3134	5.40133	0.979882
TENM4	0	0	1.59487	Important gene	None	3.43983	1.1173	5.66	4.20199
OR5B17	0	0	1.46341	Important gene	None	NA	1.40718	NA	2.61432
PRUNE2	1.44236	0	0.500512	Important gene	None	3.14225	1.57485	3.56258	1.07165
KCNB2	0	0	1.41546	Important gene	None	4.93959	1.49851	5.39088	1.99784
SLCO1A2	0	0	1.41489	Important gene	None	1.50826	1.20318	5.23592	1.00699
DCHS2	-1.41093	0	1.41484	Important gene	None	2.5761	1.34369	3.48417	0.876795
OR2T6	0	0	1.41402	Important gene	None	NA	2.36768	NA	2.03962
NRK	0	0	1.40575	Important gene	None	1.76036	1.54229	2.68836	1.63544
KIAA1109	0	0	1.39962	Important gene	None	4.75781	1.43757	1.13132	2.34024
ASTN2	1.39153	0	-0.735645	Important gene	None	4.37225	1.47594	7.7851	3.67246
SI	0.829024	0	1.38957	Important gene	None	3.12426	1.37352	15.9578	3.53977
HYDIN	0.459135	1.3082	0	Important gene	None	5.63893	0.484284	3.82283	0.884135
NPAS3	0	0	1.30698	Important gene	None	2.55571	1.3348	0.829665	0.652852
DUSP27	0	0	1.26515	Important gene	None	2.9004	1.3779	0.641619	1.23767
GREB1	1.26468	0	0	Important gene	None	2.65024	1.44729	5.28458	3.73823
CEP192	0	0	1.2439	Important gene	None	3.39607	1.74829	3.61734	2.08791
OR2M2	0	0	1.18309	Important gene	None	NA	0.962555	NA	1.51596
SCN10A	1.16519	0	-1.43027	Important gene	None	3.03759	1.31154	2.75159	0.987854
MUC12	1.12322	-0.311845	0	Important gene	None	0.821767	0.219449	0.549814	0.296764
ENPP2	0	0	1.11793	Important gene	None	4.46827	1.02332	0.771612	2.41771
FAM108A1	0.530149	1.09627	0	Important gene	None	NA	NA	NA	NA
DPP6	1.0639	-1.91163	-0.195647	Important gene	None	0.749871	0.951	1.5169	1.47574
TENM3	0	0	1.03654	Important gene	None	3.81474	1.1969	1.76702	1.74477
THSD7B	0	0	1.03066	Important gene	None	1.49299	1.05317	4.99684	1.8948
WIPF3	0	0	1.0005	Important gene	Immune-related pathway	0.387244	0.33208	0.788111	0.630697
VPS13D	0	0	1.0005	Important gene	None	1.68885	0.697659	1.69926	0.823868
UNC5D	0	0	1.0005	Important gene	None	2.37301	1.34151	1.86419	1.45706
TMPRSS15	0	0	1.0005	Important gene	None	6.12118	1.75181	1.01045	0.995676
SEMA6D	0	0	1.0005	Important gene	None	2.3166	1.2577	3.90624	2.17287
RYR3	0.270381	-2.95513	1.0005	Important gene	None	0.663563	0.739131	2.96295	1.29955
PAPPA2	0	0	1.0005	Important gene	None	2.13388	1.29812	3.4487	1.69833
NRG3	0	0	1.0005	Important gene	Immune- and EGFR-related pathway	4.07511	2.90823	4.21852	0.932494
MAST4	0	0	1.0005	Important gene	None	1.56323	0.726479	1.4242	0.384439
LRRTM4	-2.92877	0	1.0005	Important gene	None	4.43223	1.18111	0.250213	0.748379
LCT	0	0	1.0005	Important gene	None	2.64722	1.30962	2.39357	1.98056
GIMAP1	0	0	1.0005	Important gene	None	NA	2.17153	NA	1.61152
FAM193A	0	0	1.0005	Important gene	None	0.455359	0.607646	3.23665	2.25132
DNAH6	0	0	1.0005	Important gene	None	0.407528	0.179055	3.94387	0.444903
DGKI	0	0	1.0005	Important gene	None	3.87839	1.41922	5.58449	2.83395
CORIN	0	0	1.0005	Important gene	None	7.43723	0.955817	1.19239	0.554723
CNTNAP5	-0.276376	0	1.0005	Important gene	None	3.35315	1.64665	1.90167	2.07427
CACHD1	0	0	1.0005	Important gene	None	6.02179	1.86463	1.19323	0.725044
ARHGAP30	0	0	1.0005	Important gene	None	2.90154	0.925145	0.235695	1.23138
ANKRD30B	0	0	1.0005	Important gene	None	0.67878	2.13918	2.00081	1.27578
ANHX	0	0	1.0005	Important gene	None	0.320822	0	0.22793	0
AHNAK2	-1.54909	0	1.0005	Important gene	None	0.769986	1.16386	0.61113	1.0747
AKAP6	0	0	0.160841	Partner of Important gene	None	3.19155	0.906791	6.17865	1.92128
ZSCAN32	0	0	0	Partner of Important gene	None	0.479423	0.229332	3.61528	1.60026
ZRANB1	0	0	0	Partner of Important gene	None	0.414006	0.625713	2.79409	1.12312
ZNF8	0	0	0	Partner of Important gene	None	3.43452	4.21145	0.393032	1.03748
ZNF490	0	0	0	Partner of Important gene	None	0.662399	0	0.446115	1.46873
ZNF434	0	0	0	Partner of Important gene	None	NA	NA	NA	NA
ZNF259	0	0	0	Partner of Important gene	None	0.742359	1.16238	1.24411	1.93762
ZMYND8	0	0	0	Partner of Important gene	None	2.89018	2.57555	0.199158	0.865917
ZMYND11	0	0	0	Partner of Important gene	None	0.663968	1.66745	0.988342	2.25669
ZMIZ2	0	0	0	Partner of Important gene	None	0.504325	2.04159	1.3338	1.16187
ZMIZ1	0	0	0	Partner of Important gene	None	5.48206	0.999478	2.1225	2.15774
ZMAT3	0	0	0	Partner of Important gene	None	1.18742	4.93826	0.172077	0
ZEB1	0	0	0	Partner of Important gene	None	0.608975	2.59902	1.76569	2.81372
ZC3H13	0	0	0	Partner of Important gene	None	0.325492	1.13558	1.07779	0.828318
ZBTB33	0	0	0	Partner of Important gene	None	3.7394	1.1512	0.429061	0.74463
ZAP70	0	0	0	Partner of Important gene	Immune-related pathway	0.777466	2.54782	1.72239	1.98079
YWHAZ	0	0	0	Partner of Important gene	Immune-related pathway	0.153716	0	0.312816	0
YWHAQ	0	0	0	Partner of Important gene	None	0.342693	6.36801	0.576003	2.80551
YWHAH	0	0	0	Partner of Important gene	None	0.329851	0	0.405503	0
XRN1	0	0	0	Partner of Important gene	None	2.28233	1.88875	1.20052	1.28882
XRCC4	0	0	0	Partner of Important gene	None	2.04439	0	0.05143	0
WNK1	0	0	0	Partner of Important gene	None	1.56769	0.818645	3.9905	2.11566
WIPI2	0	0	0	Partner of Important gene	None	0.821199	0.608945	0.255215	0
WDR83	0	0	0	Partner of Important gene	Immune- and EGFR-related pathway	0.478076	0	0.431089	0
WDR82P1	0	0	0	Partner of Important gene	None	NA	NA	NA	NA
WDR82	0	0	0	Partner of Important gene	None	0.753029	0	0.535285	2.58684
WDR77	0	0	0	Partner of Important gene	None	0.465413	3.65823	0.398469	0
WDR5	0	0	0	Partner of Important gene	None	0.966266	0	0.415285	0
WDR20	0	0	0	Partner of Important gene	None	0.652924	1.57767	0.143198	0.731343
WAS	0	0	0	Partner of Important gene	Immune-related pathway	0.380519	2.37039	1.18993	1.82299
VTN	0	0	0	Partner of Important gene	Immune-related pathway	1.78644	0	0.371519	0
VPS45	0	0	0	Partner of Important gene	None	1.23908	2.16801	0.661048	0.834108
VLDLR	0	0	0	Partner of Important gene	None	1.49478	1.22431	0.323118	0
VEGFC	0	0	0	Partner of Important gene	None	1.81633	3.17791	3.83268	2.3798
VDR	0	0	0	Partner of Important gene	None	0.250576	1.39022	0.652861	3.14246
VCAN	0	0	0	Partner of Important gene	None	1.79158	1.96419	3.77497	1.82682
VAV3	0	0	0	Partner of Important gene	Immune-related pathway	1.97616	2.92476	0.331713	0
VAV2	0	0	0	Partner of Important gene	Immune-related pathway	0.967743	3.17697	0.841693	2.50844
VAV1	0	0	0	Partner of Important gene	Immune- and EGFR-related pathway	3.49069	1.18962	4.89494	4.8017
VAPA	0	0	0	Partner of Important gene	None	1.34366	1.65871	2.28563	0
USP8	0	0	0	Partner of Important gene	None	3.64341	0.961307	1.89926	1.04537
USP7	0	0	0	Partner of Important gene	None	3.8306	2.84067	1.94381	2.91752
USP53	0	0	0	Partner of Important gene	None	1.34031	0.393927	0.384386	0.588548
USP45	0	0	0	Partner of Important gene	None	0.610952	0.589225	0.423721	0
USP25	0	0	0	Partner of Important gene	None	7.01335	1.64044	2.05385	1.37343
USP22	0	0	0	Partner of Important gene	None	3.4164	2.0603	0.235393	0
USP13	0	0	0	Partner of Important gene	None	3.73337	0.709803	3.88517	3.21765
USP11	0	0	0	Partner of Important gene	None	2.10862	1.02452	1.1578	1.43126
USH1C	0	0	0	Partner of Important gene	None	1.98177	0.811688	5.00853	3.63915
USF1	0	0	0	Partner of Important gene	None	0.822847	1.35278	0.387077	0
UROD	0	0	0	Partner of Important gene	None	0.422575	0	0.529695	2.24796
UQCC	0	0	0	Partner of Important gene	None	0.595867	NA	1.79462	NA
UGP2	0	0	0	Partner of Important gene	None	0.714191	0.819889	2.88691	1.88583
UFD1L	0	0	0	Partner of Important gene	None	0.210208	3.34906	0.378371	0
UCHL5	0	0	0	Partner of Important gene	None	2.53632	2.91418	0.422976	1.76029
UCHL1	0	0	0	Partner of Important gene	None	0.159088	0.696139	0.415808	0
UBQLN4	0	0	0	Partner of Important gene	None	0.82288	1.07894	0.828429	0
UBE2V2	0	0	0	Partner of Important gene	Immune-related pathway	0.32885	2.84253	0.365127	5.25419
UBE2O	0	0	0	Partner of Important gene	Immune-related pathway	2.80281	1.05537	1.22578	0
UBE2I	0	0	0	Partner of Important gene	None	1.29806	2.42786	0.392576	0
UBE2D2	0	0	0	Partner of Important gene	Immune-related pathway	0.331677	0	0.920312	10.706
UBC	0	0	0	Partner of Important gene	Immune- and EGFR-related pathway	3.50569	3.52438	0.197052	0
UBASH3B	0	0	0	Partner of Important gene	None	0.114839	1.4186	1.21218	0
UBASH3A	0	0	0	Partner of Important gene	None	2.76566	0.231275	0.642213	0.729981
TXNL4B	0	0	0	Partner of Important gene	None	0.655247	2.3502	0.47199	4.21342
TULP3	0	0	0	Partner of Important gene	None	0.535487	0	2.42416	3.29655
TTR	0	0	0	Partner of Important gene	None	2.1729	0.733001	0.808864	2.18529
TSC22D4	0	0	0	Partner of Important gene	None	2.72121	4.47024	0.43171	0
TRRAP	0	0	0	Partner of Important gene	None	1.96435	1.15739	7.64421	1.12257
TRPC1	0	0	0	Partner of Important gene	Immune-related pathway	3.60013	0.911317	5.13227	3.4809
TRIP6	0	0	0	Partner of Important gene	None	0.871734	5.26675	0.3054	0
TRIP4	0	0	0	Partner of Important gene	None	0.038149	0.58574	0.46817	1.52529
TRIM63	0	0	0	Partner of Important gene	Immune-related pathway	0.356928	0.400452	1.29214	2.36854
TRIM54	0	0	0	Partner of Important gene	None	1.3473	1.36428	0.42086	0
TRIM28	0	0	0	Partner of Important gene	None	0.828759	2.24162	0.22696	0
TRIM23	0	0	0	Partner of Important gene	None	0.433454	2.15747	1.52814	3.62097
TRAF3IP1	0	0	0	Partner of Important gene	None	0.945298	2.28976	0.661819	0.826776
TRA@	0	0	0	Partner of Important gene	None	0.23438	NA	0.325704	NA
TRA2B	0	0	0	Partner of Important gene	None	0.060542	0.95598	0.784833	2.86554
TPM1	0	0	0	Partner of Important gene	None	0.484227	1.27305	0.367424	2.31842
TPI1	0	0	0	Partner of Important gene	None	2.75149	2.41248	1.47757	6.78826
TP73	0	0	0	Partner of Important gene	None	4.14165	0.70864	0.449755	0
TP53RK	0	0	0	Partner of Important gene	None	0.166934	0	0.623026	2.82659
TOPBP1	0	0	0	Partner of Important gene	None	0.494293	0.738289	1.34791	1.54772
TNS4	0	0	0	Partner of Important gene	None	0.771646	0.573118	0.60129	0
TNR	-1.30896	0	0	Partner of Important gene	None	2.01286	1.77563	1.63232	1.84018
TNK2	0	0	0	Partner of Important gene	None	3.3098	0.745329	0.036795	0.338184
TNIK	0	0	0	Partner of Important gene	None	3.3952	1.07182	3.88821	1.99657
TNFAIP6	0	0	0	Partner of Important gene	None	1.30601	2.31516	0.192508	0
TMOD4	0	0	0	Partner of Important gene	None	0.10148	1.18117	0.17152	0
TMOD1	0	0	0	Partner of Important gene	None	0.796897	1.42687	0.423013	0
TMEM45B	0	0	0	Partner of Important gene	None	0.140851	0	0.320577	1.8401
TMEM160	0	0	0	Partner of Important gene	None	0.406766	0	0.690539	4.28503
TMCO3	0	0	0	Partner of Important gene	None	0.741424	3.1888	0.353158	0
TLN1	0	0	0	Partner of Important gene	Immune- and EGFR-related pathway	4.63518	0.410061	3.05523	1.99552
TK1	0	0	0	Partner of Important gene	None	0.373115	0	0.454369	0
TJP1	0	0	0	Partner of Important gene	None	0.36531	0.49208	7.4349	1.79112
TINF2	0	0	0	Partner of Important gene	None	0.78984	1.70715	0.369646	0
THRA	0	0	0	Partner of Important gene	None	0.075978	0.465428	2.40241	0
TH1L	0	0	0	Partner of Important gene	None	NA	NA	NA	NA
TGFA	0	0	0	Partner of Important gene	None	0.199025	0	0.681419	2.46789
TEX11	0	0	0	Partner of Important gene	None	4.78074	1.34212	2.94201	0.509854
TERF2	0	0	0	Partner of Important gene	None	0.481726	0	0.404246	0
TERF1	0	0	0	Partner of Important gene	None	0.881313	0.876028	0.959008	1.01945
TCF3	0	0	0	Partner of Important gene	None	0.935408	0.771671	0.648477	0
TCAP	0	0	0	Partner of Important gene	None	0.041152	0	0.389438	0
TBP	0	0	0	Partner of Important gene	None	0.289955	0	0.355146	0
TAT	0	0	0	Partner of Important gene	None	0.883931	1.47148	0.282709	1.02231
TAOK2	0	0	0	Partner of Important gene	None	1.54042	1.53074	2.78373	1.61938
TAOK1	0	0	0	Partner of Important gene	None	0.104289	2.05708	1.35045	0.951088
TAF9	0	0	0	Partner of Important gene	None	0.363855	1.10836	0.301149	4.35044
TAF6	0	0	0	Partner of Important gene	None	0.961739	1.37543	0.147253	0
TAF10	0	0	0	Partner of Important gene	None	0.621548	0	0.476834	0
TAF1	0	0	0	Partner of Important gene	None	1.94392	1.21538	10.1587	3.41275
TADA2A	0	0	0	Partner of Important gene	None	0.518413	1.43169	0.33688	0
TAB2	0	0	0	Partner of Important gene	Immune-related pathway	1.04311	1.59211	0.085985	0
SYT13	0	0	0	Partner of Important gene	None	0.848754	2.90045	2.25988	2.91637
SYNJ1	0	0	0	Partner of Important gene	None	2.07755	1.00822	0.443062	0.726955
SYNGAP1	0	0	0	Partner of Important gene	Immune- and EGFR-related pathway	1.68228	2.01576	0.657767	0.874188
SYN1	0	0	0	Partner of Important gene	None	1.1986	2.49302	0.325996	2.92826
SYK	0	0	0	Partner of Important gene	Immune-related pathway	2.6208	1.3877	0.157751	0.679081
SVIL	0	0	0	Partner of Important gene	None	0.354915	0.769176	5.79033	1.32371
SUPT3H	0	0	0	Partner of Important gene	None	0.637367	0.730444	2.56333	1.29032
SUN2	0	0	0	Partner of Important gene	None	2.36046	0.540241	0.326082	0.987092
SUMO1	0	0	0	Partner of Important gene	Immune-related pathway	0.414365	6.50345	0.291867	0
STXBP3	0	0	0	Partner of Important gene	None	0.244276	0	0.305309	0
STUB1	0	0	0	Partner of Important gene	Immune-related pathway	0.482274	1.81555	0.415867	0
STRADB	0	0	0	Partner of Important gene	None	0.470048	1.92014	0.458336	2.3808
STK11	0	0	0	Partner of Important gene	None	37.8838	14.8078	0.268281	0
STIP1	0	0	0	Partner of Important gene	None	2.45079	3.66752	1.19273	3.19752
STATH	0	0	0	Partner of Important gene	None	0.144277	0	0.397284	4.2852
STAT5B	0	0	0	Partner of Important gene	Immune-related pathway	4.47317	3.50836	0.405303	1.2955
STAT5A	0	0	0	Partner of Important gene	Immune-related pathway	3.93063	0.327938	0.835022	1.09744
STAT3	0	0	0	Partner of Important gene	Immune-related pathway	1.17678	1.65153	2.90058	0
STAT2	0	0	0	Partner of Important gene	Immune-related pathway	6.7782	0.918024	0.211633	0
STAT1	0	0	0	Partner of Important gene	Immune-related pathway	2.17457	1.35071	0.387311	2.26762
STAM2	0	0	0	Partner of Important gene	EGFR-related pathway	1.32738	1.14467	0.941367	0
SSX2	0	0	0	Partner of Important gene	None	NA	0	NA	0
SSSCA1	0	0	0	Partner of Important gene	None	0.025855	1.93143	0.252205	0
SS18L1	0	0	0	Partner of Important gene	None	0.114398	2.43442	0.414317	0
SS18	0	0	0	Partner of Important gene	None	0.09428	2.48542	1.64391	2.9277
SRRM2	0	0	0	Partner of Important gene	None	4.53284	4.16627	5.66174	1.15739
SRRM1	0	0	0	Partner of Important gene	None	0.151335	2.14992	2.21856	1.71026
SRI	0	0	0	Partner of Important gene	None	0.295961	0	0.359447	0
SRF	0	0	0	Partner of Important gene	None	0.564247	1.20471	1.56612	1.98988
SREK1	0	0	0	Partner of Important gene	None	1.65527	0.694358	0.986401	2.19474
SREBF1	0	0	0	Partner of Important gene	None	0.578194	0.668592	1.45224	2.21643
SRC	0	0	0	Partner of Important gene	Immune- and EGFR-related pathway	1.5841	0.682333	0.451322	0
SQSTM1	0	0	0	Partner of Important gene	Immune-related pathway	2.20899	1.47971	0.569545	2.00919
SPTBN1	0	0	0	Partner of Important gene	Immune- and EGFR-related pathway	2.39029	0.891584	0.502098	0.661592
SPTB	0	0	0	Partner of Important gene	Immune- and EGFR-related pathway	4.37176	2.0909	0.924704	0.402987
SPRY2	0	0	0	Partner of Important gene	EGFR-related pathway	0.735313	4.16112	0.508966	2.06347
SPCS2	0	0	0	Partner of Important gene	None	0.293423	1.54682	0.372189	0
SPARCL1	0	0	0	Partner of Important gene	None	0.974479	0.688774	0.903522	1.54898
SP1	0	0	0	Partner of Important gene	None	0.08629	0.549265	1.17324	0
SOX6	0	0	0	Partner of Important gene	None	1.93584	2.57443	1.94711	0.544456
SOS2	0	0	0	Partner of Important gene	None	2.8751	1.20297	3.57709	2.27651
SOS1	0	0	0	Partner of Important gene	Immune- and EGFR-related pathway	3.32217	2.25647	6.61606	4.99765
SORBS3	0	0	0	Partner of Important gene	None	1.42054	0	1.70847	0.85606
SORBS2	0	0	0	Partner of Important gene	None	0.948767	0.602296	0.262559	0.926333
SOCS3	0	0	0	Partner of Important gene	Immune-related pathway	0.531592	0	0.369657	5.93225
SOCS1	0	0	0	Partner of Important gene	Immune-related pathway	0.373495	0	0.454689	0
SNX6	0	0	0	Partner of Important gene	None	0.234831	0	0.29847	0
SNX4	0	0	0	Partner of Important gene	None	0.145026	2.9122	0.221088	1.17822
SNX2	0	0	0	Partner of Important gene	None	1.03339	1.47628	0.308449	0
SNX1	0	0	0	Partner of Important gene	None	0.453737	1.8244	2.08965	1.6204
SNAPIN	0	0	0	Partner of Important gene	None	0.37453	0	0.231131	0
SMYD3	0	0	0	Partner of Important gene	None	2.31048	1.29418	0.149505	0.814352
SMARCE1	0	0	0	Partner of Important gene	None	0.242035	0.507078	0.143732	0
SMARCD2	0	0	0	Partner of Important gene	None	0.945965	2.38661	0.415822	0
SMARCD1	0	0	0	Partner of Important gene	None	0.721777	3.01607	0.550636	0
SMARCC2	0	0	0	Partner of Important gene	None	6.78329	4.86827	2.25289	0.470878
SMARCC1	0	0	0	Partner of Important gene	None	0.805973	1.4075	1.66439	1.57527
SMARCB1	0	0	0	Partner of Important gene	None	3.0179	2.77628	0.614269	2.58351
SMAD9	0	0	0	Partner of Important gene	None	0.10481	1.64078	0.559913	1.06664
SMAD7	0	0	0	Partner of Important gene	None	0.366212	0	3.20241	0
SMAD3	0	0	0	Partner of Important gene	None	1.13159	5.50964	0.182689	1.77432
SMAD2	0	0	0	Partner of Important gene	None	0.45441	2.06703	0.944431	2.28278
SLK	0	0	0	Partner of Important gene	None	3.23464	2.12096	1.50547	1.36878
SLC9A3R2	0	0	0	Partner of Important gene	None	0.352299	0	0.426688	0
SLC35E1	0	0	0	Partner of Important gene	None	0.178461	0	2.95954	0
SLA	0	0	0	Partner of Important gene	None	1.98113	6.39014	1.2654	4.11483
SKIL	0	0	0	Partner of Important gene	None	1.5335	2.24401	0.188305	1.1983
SIRT1	0	0	0	Partner of Important gene	None	0.333221	0.702429	0.468974	0
SIPA1L1	0	0	0	Partner of Important gene	None	0.774455	0.818674	0.99289	0.855035
SIGMAR1	0	0	0	Partner of Important gene	None	0.529517	0	0.454329	0
SIAH1	0	0	0	Partner of Important gene	Immune-related pathway	0.265092	0	0.469281	2.18734
SHC3	0	0	0	Partner of Important gene	Immune- and EGFR-related pathway	0.588696	3.24423	3.30258	1.11699
SHC2	0	0	0	Partner of Important gene	Immune- and EGFR-related pathway	0.272209	0.365412	1.18913	1.28367
SHC1	0	0	0	Partner of Important gene	Immune- and EGFR-related pathway	0.027559	0.716636	1.29724	0
SH3YL1	0	0	0	Partner of Important gene	None	0.06971	0.720637	1.12408	5.74328
SH3KBP1	0	0	0	Partner of Important gene	Immune- and EGFR-related pathway	0.229476	1.09604	1.8924	1.93911
SH3GLB1	0	0	0	Partner of Important gene	None	0.26411	0	1.71275	0
SH3GL2	0	0	0	Partner of Important gene	Immune- and EGFR-related pathway	3.98659	2.14134	1.72739	2.36821
SH3BP5	0	0	0	Partner of Important gene	None	0.875862	1.37301	0.557871	0
SH3BGRL3	0	0	0	Partner of Important gene	None	0.347354	8.09522	0.444854	0
SH3BGRL	0	0	0	Partner of Important gene	None	0.367027	0	0.4806	4.43811
SH2D3A	0	0	0	Partner of Important gene	None	2.08219	0.7641	0.476376	1.94068
SH2D2A	0	0	0	Partner of Important gene	None	1.31804	2.45688	1.30879	3.53729
SH2D1A	0	0	0	Partner of Important gene	Immune-related pathway	0.324536	2.72862	1.1619	5.11502
SH2B3	0	0	0	Partner of Important gene	None	0.518223	0	0.42384	0
SH2B1	0	0	0	Partner of Important gene	Immune-related pathway	1.78543	2.36783	0.599723	0
SGSM2	0	0	0	Partner of Important gene	None	0.148022	1.27226	2.02413	0
SGCG	0	0	0	Partner of Important gene	None	0.564773	0.403958	0.664862	1.65295
SGCD	0	0	0	Partner of Important gene	None	2.40181	2.19349	1.46166	3.33476
SFN	0	0	0	Partner of Important gene	None	0.133207	0	0.829706	3.85066
SF1	0	0	0	Partner of Important gene	None	4.48005	2.7609	0.286607	0.944524
SERPING1	0	0	0	Partner of Important gene	None	0.471088	2.12661	1.48721	2.0187
SEPSECS	0	0	0	Partner of Important gene	None	0.124784	0.66535	2.56819	1.10255
SEPP1	0	0	0	Partner of Important gene	None	1.22203	NA	2.518	NA
SEC61B	0	0	0	Partner of Important gene	Immune-related pathway	0.358736	0	0.410414	0
SEC61A1	0	0	0	Partner of Important gene	Immune-related pathway	2.65708	2.48383	1.41451	0
SDC2	0	0	0	Partner of Important gene	None	0.288811	0.911774	1.13169	2.58034
SCAMP3	0	0	0	Partner of Important gene	None	3.58352	4.93769	0.621576	2.78195
SASS6	0	0	0	Partner of Important gene	None	0.445007	1.0763	1.00972	0
RYK	0	0	0	Partner of Important gene	None	NA	0.746187	NA	0
RXRB	0	0	0	Partner of Important gene	None	0.366361	0	0.39271	0
RXRA	0	0	0	Partner of Important gene	None	0.599444	2.32138	0.306774	2.07369
RUSC2	0	0	0	Partner of Important gene	None	6.16605	1.1156	1.20606	1.96969
RPS6KA6	0	0	0	Partner of Important gene	None	0.703132	1.49057	0.501726	1.01014
RPS6KA3	0	0	0	Partner of Important gene	Immune-related pathway	0.108463	0	0.17481	0.676424
RPS6KA2	0	0	0	Partner of Important gene	Immune-related pathway	3.33443	3.5916	3.95235	1.11297
RPL13	0	0	0	Partner of Important gene	None	0.526149	0	0.68813	3.19401
ROS1	0	0	0	Partner of Important gene	None	1.23353	0.804129	1.94047	1.73397
ROBO3	0	0	0	Partner of Important gene	None	1.22006	1.47849	2.5572	1.52138
RNF2	0	0	0	Partner of Important gene	None	0.585334	3.06419	0.2982	0
RNF167	0	0	0	Partner of Important gene	None	0.442707	1.35802	0.567648	0
RIPK1	0	0	0	Partner of Important gene	Immune-related pathway	0.934141	2.29744	0.373013	0
RIN2	0	0	0	Partner of Important gene	None	1.27345	0.2194	0.827078	1.32939
RGS16	0	0	0	Partner of Important gene	None	3.92271	1.61425	0.600949	3.07891
REPS1	0	0	0	Partner of Important gene	None	0.781107	0.230046	0.427797	0.903341
REL	0	0	0	Partner of Important gene	Immune-related pathway	1.2631	1.02536	0.422584	0
RCOR1	0	0	0	Partner of Important gene	None	1.62527	2.53438	3.49557	0
RBX1	0	0	0	Partner of Important gene	Immune- and EGFR-related pathway	0.073055	0	0.530458	7.30399
RBPMS	0	0	0	Partner of Important gene	None	0.316366	0	0.278355	0
RBMY1F	0	0	0	Partner of Important gene	None	NA	0	NA	0
RBM45	0	0	0	Partner of Important gene	None	1.45259	2.51244	0.543488	2.85139
RASSF5	0	0	0	Partner of Important gene	None	0.36147	0	0.345386	0
RASA1	0	0	0	Partner of Important gene	Immune- and EGFR-related pathway	1.9518	0.627003	10.1976	1.47222
RAPGEF4	0	0	0	Partner of Important gene	Immune-related pathway	2.54183	1.31997	2.64735	1.50231
RAP1GDS1	0	0	0	Partner of Important gene	None	0.914172	1.94076	0.203449	0.712938
RAC2	0	0	0	Partner of Important gene	None	2.3318	0	0.164119	0
RAC1	0	0	0	Partner of Important gene	Immune-related pathway	0.329622	0	0.622872	5.14473
RAB3A	0	0	0	Partner of Important gene	None	0.345324	0	0.233927	0
QKI	0	0	0	Partner of Important gene	None	0.19488	1.06977	0.138686	0.946979
PYDC2	0	0	0	Partner of Important gene	None	1.01691	0.423295	0.569426	1.29184
PTPRS	0	0	0	Partner of Important gene	None	3.93375	0.65996	2.3316	1.42396
PTPRJ	0	0	0	Partner of Important gene	Immune-related pathway	2.08348	1.13921	1.27676	1.0785
PTPRC	0	0	0	Partner of Important gene	Immune-related pathway	4.85461	1.8699	1.07338	0.769606
PTPRB	0	0	0	Partner of Important gene	None	1.15671	0.779731	2.61901	1.17968
PTPN6	0	0	0	Partner of Important gene	Immune-related pathway	1.66958	1.57181	0.426653	0
PTPN2	0	0	0	Partner of Important gene	Immune-related pathway	0.074593	2.91833	0.298018	0
PTPN12	0	0	0	Partner of Important gene	None	1.32456	0	2.28045	1.09058
PTPN11	0	0	0	Partner of Important gene	Immune- and EGFR-related pathway	2.64793	1.96837	2.38914	2.65963
PTPN1	0	0	0	Partner of Important gene	Immune-related pathway	0.720752	2.38754	0.561398	2.19645
PTN	0	0	0	Partner of Important gene	None	2.91562	2.6697	0.142541	1.01792
PTK6	0	0	0	Partner of Important gene	None	0.19862	0	0.679651	2.03163
PTK2B	0	0	0	Partner of Important gene	Immune-related pathway	5.05615	1.40918	0.24548	0
PTK2	0	0	0	Partner of Important gene	Immune- and EGFR-related pathway	5.10093	0.86814	0.947483	1.50217
PTGDS	0	0	0	Partner of Important gene	None	1.1187	4.05044	0.448639	4.36474
PTEN	0	0	0	Partner of Important gene	Immune- and EGFR-related pathway	2.50208	4.09754	16.582	13.8113
PSMD4	0	0	0	Partner of Important gene	Immune- and EGFR-related pathway	0.099424	1.32539	3.16957	2.22474
PSMD13	0	0	0	Partner of Important gene	Immune- and EGFR-related pathway	1.83221	6.42493	0.574157	2.20585
PSMA7	0	0	0	Partner of Important gene	Immune- and EGFR-related pathway	0.168639	1.60457	0.420817	0
PSEN1	0	0	0	Partner of Important gene	None	0.371159	1.92223	0.708536	2.53129
PRR3	0	0	0	Partner of Important gene	None	0.060753	1.45068	0.34234	0
PRKD2	0	0	0	Partner of Important gene	None	3.59448	5.03317	0.434194	1.56179
PRKD1	0	0	0	Partner of Important gene	None	2.52593	2.12396	2.42263	1.33392
PRKCG	0	0	0	Partner of Important gene	Immune- and EGFR-related pathway	2.27238	1.68578	2.29641	3.84283
PRKCD	0	0	0	Partner of Important gene	Immune- and EGFR-related pathway	0.456192	1.24141	1.34126	1.16916
PRKCA	0	0	0	Partner of Important gene	Immune- and EGFR-related pathway	1.01764	1.13318	2.63905	1.87576
PRKAR1B	0	0	0	Partner of Important gene	Immune- and EGFR-related pathway	5.33907	1.0685	0.915113	2.00247
PRKAR1A	0	0	0	Partner of Important gene	Immune- and EGFR-related pathway	0.104544	0	2.59406	1.62603
PRKACA	0	0	0	Partner of Important gene	Immune- and EGFR-related pathway	0.15538	1.47574	0.450645	0
PRG2	0	0	0	Partner of Important gene	None	NA	1.70934	NA	1.99714
PRDX4	0	0	0	Partner of Important gene	None	3.05291	3.27178	1.73023	0
PRDX1	0	0	0	Partner of Important gene	None	0.517615	5.23489	0.237193	3.07711
PRCC	0	0	0	Partner of Important gene	None	4.66592	1.93715	0.567137	0
PPP5C	0	0	0	Partner of Important gene	Immune- and EGFR-related pathway	0.473577	0.779317	0.238685	0
PPP3CC	0	0	0	Partner of Important gene	None	0.761277	0	4.61548	0
PPL	0	0	0	Partner of Important gene	None	0.231419	1.08869	0.180422	0.524639
PPIB	0	0	0	Partner of Important gene	None	0.496405	0	1.41091	4.5778
PPARGC1A	0	0	0	Partner of Important gene	None	0.758821	1.26127	3.38225	1.31484
PPARG	0	0	0	Partner of Important gene	None	0.108792	0.634113	0.373854	0
POMP	0	0	0	Partner of Important gene	None	0.201587	6.40647	0.27117	0
POLR2E	0	0	0	Partner of Important gene	Immune-related pathway	0.50248	4.31364	0.34865	0
PLSCR1	0	0	0	Partner of Important gene	None	0.054728	3.19504	0.832224	2.00289
PLG	0	0	0	Partner of Important gene	None	8.00326	2.33216	0.605863	0.463797
PLD2	0	0	0	Partner of Important gene	Immune-related pathway	1.67553	1.99651	0.461143	0.842188
PLD1	0	0	0	Partner of Important gene	Immune-related pathway	0.575365	0.850626	1.11679	0.733562
PLCG2	0	0	0	Partner of Important gene	Immune-related pathway	3.59212	1.40998	3.77807	0.382792
PLCG1	0	0	0	Partner of Important gene	Immune- and EGFR-related pathway	2.9776	1.48982	0.766771	0.725931
PLCB2	0	0	0	Partner of Important gene	None	3.37773	1.96969	3.72144	2.78525
PLAT	0	0	0	Partner of Important gene	None	0.961059	1.29018	0.579306	1.29972
PIN4	0	0	0	Partner of Important gene	None	0.287672	2.31725	0.475039	4.80534
PIN1	0	0	0	Partner of Important gene	Immune-related pathway	0.321413	0	0.399558	0
PIK3R3	0	0	0	Partner of Important gene	Immune- and EGFR-related pathway	2.28137	1.32795	2.44983	0
PIK3R2	0	0	0	Partner of Important gene	Immune- and EGFR-related pathway	0.348579	0.908452	1.32615	4.28264
PIK3R1	0	0	0	Partner of Important gene	Immune- and EGFR-related pathway	2.209	0.341551	0.575936	1.05177
PIK3C2B	0	0	0	Partner of Important gene	None	1.04123	3.4152	5.14405	4.41809
PIDD	0	0	0	Partner of Important gene	None	0.173246	1.71796	0.359437	0
PHLDB2	0	0	0	Partner of Important gene	None	1.90588	1.07759	0.881098	0.829253
PHGDH	0	0	0	Partner of Important gene	None	0.335127	3.52559	1.45783	2.68917
PGAM5	0	0	0	Partner of Important gene	None	1.09141	1.86931	0.286607	0
PFAS	0	0	0	Partner of Important gene	None	1.16428	2.25599	4.40586	5.52849
PDZD2	0	0	0	Partner of Important gene	None	0.112891	0.826596	4.48172	2.18208
PDZD11	0	0	0	Partner of Important gene	None	0.285338	0	0.458086	0
PDLIM5	0	0	0	Partner of Important gene	None	2.12664	1.64076	1.05058	0.965248
PDK3	0	0	0	Partner of Important gene	None	0.893828	1.07788	1.78146	2.94386
PDIA4	0	0	0	Partner of Important gene	None	2.74421	7.2664	3.33388	1.07106
PDGFRB	0	0	0	Partner of Important gene	Immune- and EGFR-related pathway	4.51472	2.04006	4.59323	3.58288
PDCD6IP	0	0	0	Partner of Important gene	None	0.277296	2.41648	1.07097	0.961431
PCNA	0	0	0	Partner of Important gene	None	0.329616	1.59932	0.369984	0
PCBD1	0	0	0	Partner of Important gene	None	0.29859	0	0.392522	0
PBRM1	0	0	0	Partner of Important gene	None	4.73656	0.937478	2.22558	1.88974
PAXIP1	0	0	0	Partner of Important gene	None	1.61261	1.08881	0.162985	0
PARD3	0	0	0	Partner of Important gene	None	1.30682	2.34292	4.16772	1.90467
PAK2	0	0	0	Partner of Important gene	Immune-related pathway	3.70624	0.694216	0.232469	0
OXR1	0	0	0	Partner of Important gene	None	0.519462	0.790488	0.897581	2.49176
OTUD4	0	0	0	Partner of Important gene	None	3.99093	1.85415	2.04072	2.27671
OTUD1	0	0	0	Partner of Important gene	None	0.438976	0	0.474301	0
OSBPL10	0	0	0	Partner of Important gene	None	2.72546	3.16843	1.87398	2.23393
OPTN	0	0	0	Partner of Important gene	None	1.97148	1.35481	0.499982	1.12186
OLFM1	0	0	0	Partner of Important gene	None	1.16893	0.805453	0.319355	1.00286
OBSL1	0	0	0	Partner of Important gene	None	2.15707	1.43022	0.521393	0.655414
OBFC2A	0	0	0	Partner of Important gene	None	NA	NA	NA	NA
OBFC1	0	0	0	Partner of Important gene	None	0.305037	0	4.13917	2.24388
OAZ1	0	0	0	Partner of Important gene	None	0.345768	0	2.18874	0
NXPH1	0	0	0	Partner of Important gene	None	1.2651	1.9651	1.93144	1.78062
NUMBL	0	0	0	Partner of Important gene	None	0.807053	0.895906	0.237671	0
NUMB	0	0	0	Partner of Important gene	None	3.14888	0.415477	0.172078	0
NUDT4	0	0	0	Partner of Important gene	None	0.083713	0	0.519308	0
NUDT21	0	0	0	Partner of Important gene	None	0.041268	0	0.163022	0
NRXN3	0	0	0	Partner of Important gene	None	4.3331	1.52905	2.07962	1.45038
NRXN2	0	0	0	Partner of Important gene	None	4.24672	1.14277	1.45091	1.14333
NRG1	0	0	0	Partner of Important gene	Immune- and EGFR-related pathway	0.443402	0.712372	0.022482	0
NOTCH2NL	0	0	0	Partner of Important gene	None	0.258502	3.04755	3.50367	1.57567
NLGN3	0	0	0	Partner of Important gene	None	1.91857	1.6547	1.03139	1.62125
NFYC	0	0	0	Partner of Important gene	None	3.34769	1.79505	0.399069	0
NEK9	0	0	0	Partner of Important gene	None	3.59797	1.0619	5.82894	0
NEDD8	0	0	0	Partner of Important gene	None	NA	6.19927	NA	0
NEDD4	0	0	0	Partner of Important gene	Immune-related pathway	2.97042	2.0536	0.12477	0
NDN	0	0	0	Partner of Important gene	None	2.84463	1.24214	1.80149	4.12418
NDFIP2	0	0	0	Partner of Important gene	None	1.3475	1.78924	0.551907	1.63377
NDFIP1	0	0	0	Partner of Important gene	None	0.299745	0	0.377579	0
NDEL1	0	0	0	Partner of Important gene	None	0.710968	2.5782	2.04738	0
NCK2	0	0	0	Partner of Important gene	None	5.16873	3.71246	1.49532	1.72672
NCK1	0	0	0	Partner of Important gene	Immune-related pathway	1.32673	1.90235	1.68715	1.15474
NCAM1	0	0	0	Partner of Important gene	Immune- and EGFR-related pathway	NA	0.940993	NA	0.869116
NANOG	0	0	0	Partner of Important gene	None	0.271764	1.08095	2.62142	1.06356
NABP1	0	0	0	Partner of Important gene	None	2.09621	1.88624	0.178425	0
NAA38	0	0	0	Partner of Important gene	None	0.128732	0	1.8073	23.5125
MYOZ3	0	0	0	Partner of Important gene	None	0.981995	1.02372	0.259375	0
MYOZ2	0	0	0	Partner of Important gene	None	0.93108	0.968253	2.51568	0
MYOZ1	0	0	0	Partner of Important gene	None	1.22561	0.823763	0.369337	0
MYOT	0	0	0	Partner of Important gene	None	3.07842	2.36916	1.52562	1.77059
MYOM2	0	0	0	Partner of Important gene	None	3.44873	1.3825	1.91233	2.33745
MYOM1	0	0	0	Partner of Important gene	None	4.192	0.897889	2.79985	1.22726
MYOC	0	0	0	Partner of Important gene	None	1.18468	1.60359	0.757166	1.36617
MYO7A	-1.00123	0	-0.024807	Partner of Important gene	None	0.742974	1.48925	1.24131	0.889532
MYCBP2	0	0	0	Partner of Important gene	None	1.29147	1.83554	1.23058	1.04094
MYC	0	0	0	Partner of Important gene	None	NA	2.40581	NA	3.56126
MYBPC2	0	0	0	Partner of Important gene	None	0.603339	0.236869	0.451458	0
MUC1	0	0	0	Partner of Important gene	None	0.101778	0.968288	0.2509	0
MTUS2	0	0	0	Partner of Important gene	None	2.57871	0.997925	0.301699	1.12735
MTTP	0	0	0	Partner of Important gene	None	2.46885	1.04891	0.145797	0.637847
MTSS1	0	0	0	Partner of Important gene	None	4.96546	0.985042	2.25266	2.37203
MPHOSPH6	0	0	0	Partner of Important gene	None	0.599143	3.83603	0.377948	4.97699
MOBKL3	0	0	0	Partner of Important gene	None	NA	NA	NA	NA
MMP8	0	0	0	Partner of Important gene	None	0.441435	1.74451	3.87179	1.98652
MMP14	0	0	0	Partner of Important gene	None	0.825061	0	1.31166	1.40326
MFAP2	0	0	0	Partner of Important gene	None	0.413709	0	0.558428	3.33884
MEP1A	0	0	0	Partner of Important gene	None	0.742969	0.663223	4.13374	0.273842
MEGF6	0	0	0	Partner of Important gene	None	1.12107	0.680786	2.00573	2.0326
MEGF10	0	0	0	Partner of Important gene	None	1.71426	0.84459	1.05214	0.843564
MED9	0	0	0	Partner of Important gene	None	0.338569	0	0.429574	0
MED8	0	0	0	Partner of Important gene	None	0.759222	1.54546	0.385218	0
MED6	0	0	0	Partner of Important gene	None	1.60753	0	1.9603	0
MED4	0	0	0	Partner of Important gene	None	0.247838	1.60754	0.310623	0
MED31	0	0	0	Partner of Important gene	None	0.405221	0	0.324738	0
MED30	0	0	0	Partner of Important gene	None	0.131821	2.11734	0.109776	0
MED29	0	0	0	Partner of Important gene	None	0.446916	0	0.421162	0
MED28	0	0	0	Partner of Important gene	None	0.848244	2.88147	1.20767	10.5854
MED27	0	0	0	Partner of Important gene	None	0.45375	2.17744	0.121261	0
MED26	0	0	0	Partner of Important gene	None	0.497552	0.863011	0.630468	1.53542
MED25	0	0	0	Partner of Important gene	None	0.531696	0.81912	2.27014	4.32852
MED24	0	0	0	Partner of Important gene	None	0.021936	0.691449	2.70177	1.8643
MED23	0	0	-0.167778	Partner of Important gene	None	0.426137	0.590532	1.44546	1.21115
MED22	0	0	0	Partner of Important gene	None	0.354862	2.27422	0.640828	4.16611
MED21	0	0	0	Partner of Important gene	None	0.367196	0	0.317013	0
MED20	0	0	0	Partner of Important gene	None	0.836484	1.20277	0.420233	0
MED19	0	0	0	Partner of Important gene	None	0.869237	0	0.42862	0
MED18	0	0	0	Partner of Important gene	None	0.27014	0	1.02324	6.56236
MED17	0	0	0	Partner of Important gene	None	2.11188	3.04676	2.45606	6.22663
MED16	0	0	0	Partner of Important gene	None	1.45025	2.45323	0.219398	0
MED15	0	0	0	Partner of Important gene	None	0.270306	3.16083	0.312653	2.02521
MED14	0	0	0	Partner of Important gene	None	0.54925	0.981536	0.319738	0.819778
MED13	0	0	0	Partner of Important gene	None	2.72655	1.26898	2.58705	1.3976
MED1	0	0	0	Partner of Important gene	None	1.3876	1.09462	0.857601	1.76653
MDH1	0	0	0	Partner of Important gene	None	1.18023	1.10532	0.266343	1.23538
MDFI	0	0	0	Partner of Important gene	None	0.116806	0	0.429871	0
MBL2	0	0	0	Partner of Important gene	Immune-related pathway	0.382086	1.92575	3.19205	1.27493
MAZ	0	0	0	Partner of Important gene	None	1.19589	3.28366	6.91548	2.69826
MATR3	0	0	0	Partner of Important gene	None	0.672209	1.46167	3.35986	1.72465
MATN2	0	0	0	Partner of Important gene	None	1.65507	1.44872	1.4606	2.83404
MAST2	0	0	0	Partner of Important gene	None	2.70973	1.04228	2.72293	2.35893
MAST1	0	0	0	Partner of Important gene	None	5.48834	1.63883	0.897663	0.987211
MASP2	0	0	0	Partner of Important gene	Immune-related pathway	3.06514	1.03601	0.550418	0.962387
MAPRE1	0	0	0	Partner of Important gene	None	0.391561	1.71408	1.11827	3.2489
MAPKBP1	0	0	0	Partner of Important gene	None	1.99859	0.923025	0.736503	0
MAPKAP1	0	0	0	Partner of Important gene	Immune- and EGFR-related pathway	0.919592	0.72262	2.62227	3.97641
MAPK8IP2	0	0	0	Partner of Important gene	None	0.144482	0	0.434412	0
MAPK8IP1	0	0	0	Partner of Important gene	None	2.39998	0.895592	2.95876	2.49481
MAPK6	0	0	0	Partner of Important gene	None	0.572727	1.22321	3.37638	2.2457
MAPK3	0	0	0	Partner of Important gene	Immune- and EGFR-related pathway	1.69462	0.858908	0.67106	0
MAPK14	0	0	0	Partner of Important gene	Immune-related pathway	1.93496	0	0.527676	1.9989
MAP4K1	0	0	0	Partner of Important gene	None	4.33875	0.757416	0.056416	1.18969
MAP3K4	0	0	0	Partner of Important gene	None	2.01574	2.91188	0.49379	0.867759
MAP3K14	0	0	0	Partner of Important gene	Immune-related pathway	0.711214	NA	0.407087	NA
MAP3K12	0	0	0	Partner of Important gene	None	0.200534	0.777675	0.575288	0.930366
MAP2K4	0	0	0	Partner of Important gene	Immune-related pathway	2.73742	3.6114	0.255907	0
MAP1LC3B	0	0	0	Partner of Important gene	None	0.287772	0	0.554343	0
MAP1LC3A	0	0	0	Partner of Important gene	None	0.349505	4.49109	0.450921	0
MAGOHB	0	0	0	Partner of Important gene	None	0.349282	0	0.283083	0
MAGI3	0	0	0	Partner of Important gene	None	2.644	0.822999	1.02809	1.57852
MACF1	0	0	0	Partner of Important gene	None	1.06343	0.768947	0.798492	1.4236
LUM	0	0	0	Partner of Important gene	None	4.55415	5.11225	1.1038	2.77524
LSM3	0	0	0	Partner of Important gene	None	0.304531	0	0.368524	0
LRSAM1	0	0	0	Partner of Important gene	Immune-related pathway	0.235449	1.01996	2.94877	0
LRRK2	0	0	0	Partner of Important gene	None	8.43417	0.843666	2.45784	1.78071
LRRC4C	0	0	0	Partner of Important gene	None	3.14056	1.09434	10.8387	2.96488
LRP8	0	0	0	Partner of Important gene	None	2.40186	2.08225	0.213245	1.82852
LRP6	0	0	0	Partner of Important gene	None	3.03807	1.23278	1.03553	1.37806
LRIG1	0	0	0	Partner of Important gene	EGFR-related pathway	4.02291	0.481118	0.495426	0.804111
LIPC	0	0	0	Partner of Important gene	None	7.00094	1.6265	0.806163	1.60684
LGALS3	0	0	0	Partner of Important gene	Immune-related pathway	0.41206	0	0.365799	0
LGALS1	0	0	0	Partner of Important gene	None	0.319209	0	0.625954	0
LDLR	0	0	0	Partner of Important gene	None	1.50294	1.28705	1.9209	5.52182
LAMP1	0	0	0	Partner of Important gene	None	2.16722	1.36165	0.694385	2.51813
L1CAM	0	0	0	Partner of Important gene	None	0.509085	2.93554	0.014112	0
KY	0	0	0	Partner of Important gene	None	0.728123	0.506331	3.42186	0.385478
KRTAP9-4	0	0	0	Partner of Important gene	None	1.01339	0.700879	3.11587	4.91966
KRTAP9-2	0	0	0	Partner of Important gene	None	2.89476	7.5967	1.16422	0
KRTAP5-9	0	0	0	Partner of Important gene	None	0.535931	1.45753	0.455285	2.57953
KRTAP4-2	0	0	0	Partner of Important gene	None	0.874543	3.3747	1.04494	4.07136
KRTAP4-12	0	0	0	Partner of Important gene	None	1.04291	2.13512	0.337928	0
KRTAP10-9	0	0	0	Partner of Important gene	None	0.72525	2.56404	0.218214	0
KRTAP10-8	0	0	0	Partner of Important gene	None	1.68104	1.18224	2.82996	1.67392
KRTAP10-3	0	0	0	Partner of Important gene	None	4.69071	3.06768	0.627101	3.56718
KRTAP10-1	0	0	0	Partner of Important gene	None	0.487585	1.4824	2.04952	5.91919
KRT40	0	0	0	Partner of Important gene	None	3.51531	1.11507	1.26538	1.04844
KRT18	0	0	0	Partner of Important gene	None	0.159037	0	0.843457	0
KLHL41	0	0	0	Partner of Important gene	None	0.39914	1.06619	1.01338	1.75762
KLHL3	0	0	0	Partner of Important gene	None	0.812755	0.875557	0.302616	0.9558
KIAA1549	0	0	0	Partner of Important gene	None	4.91286	0.876847	2.04998	1.4343
KIAA0564	0	0	0	Partner of Important gene	None	NA	NA	NA	NA
KHDRBS2	0	0	0	Partner of Important gene	None	1.97516	1.41762	2.83611	0.742651
KDR	0	0	0	Partner of Important gene	None	4.27163	1.38712	4.04001	1.23145
KCTD9P2	0	0	0	Partner of Important gene	None	NA	NA	NA	NA
KCND2	0	0	0	Partner of Important gene	None	2.11864	0.717271	3.03997	3.8765
KBTBD10	0	0	0	Partner of Important gene	None	NA	NA	NA	NA
JUP	0	0	0	Partner of Important gene	None	0.538903	2.27271	0.377219	1.03476
JPH1	0	0	0	Partner of Important gene	None	3.8299	1.61838	0.735608	0.567417
JAK2	0	0	0	Partner of Important gene	Immune- and EGFR-related pathway	4.52478	2.60411	0.86176	0.715982
ITSN2	0	0	0	Partner of Important gene	None	1.08387	1.20503	0.099555	0.654721
ITGB4	0	0	0	Partner of Important gene	None	5.56659	0.37943	2.57193	2.07526
ITGB2	0	0	0	Partner of Important gene	Immune-related pathway	0.041469	1.22854	1.82004	2.88248
ITGB1BP2	0	0	0	Partner of Important gene	None	1.4024	2.29277	0.573164	3.25289
ITGB1	0	0	0	Partner of Important gene	Immune-related pathway	0.840616	0.73119	1.76116	3.65795
ITGA6	0	0	0	Partner of Important gene	None	0.36245	0.118137	3.78841	2.02095
IRS4	0	0	0	Partner of Important gene	None	0.449347	0.949774	0.074695	0.989283
IRS1	0	0	0	Partner of Important gene	Immune- and EGFR-related pathway	4.76981	4.36323	4.99598	2.84722
INPPL1	0	0	0	Partner of Important gene	Immune-related pathway	1.91366	2.02549	3.99849	0.913535
IKBKG	0	0	0	Partner of Important gene	Immune-related pathway	0.150244	0	0.412779	0
IGF1R	0	0	0	Partner of Important gene	None	1.52335	0.818329	0.616571	0.633776
HTT	0	0	0	Partner of Important gene	None	0.484447	0.584819	0.957996	1.50113
HSPB1	0	0	0	Partner of Important gene	None	0.553473	0	0.274663	0
HSPA8	0	0	0	Partner of Important gene	None	1.57955	2.42649	0.597527	0
HSPA4	0	0	0	Partner of Important gene	None	0.807191	0.638359	0.931211	1.46754
HSPA1A	0	0	0	Partner of Important gene	None	0.396505	0	0.477912	0
HSPA12A	0	0	0	Partner of Important gene	None	1.02069	1.99647	1.78095	0.731978
HSP90B1	0	0	0	Partner of Important gene	Immune-related pathway	0.884171	2.45252	1.60203	2.83774
HSP90AB1	0	0	0	Partner of Important gene	Immune-related pathway	1.57271	3.05515	1.0811	1.59486
HSP90AA1	0	0	0	Partner of Important gene	Immune- and EGFR-related pathway	0.764268	1.29746	1.07285	1.24024
HOOK2	0	0	0	Partner of Important gene	None	1.80265	1.11361	4.40638	2.96725
HOMEZ	0	0	0	Partner of Important gene	None	1.0184	2.95664	1.45989	3.83993
HNRNPK	0	0	0	Partner of Important gene	None	2.13619	0.526876	0.010949	0.547077
HIPK3	0	0	0	Partner of Important gene	None	1.1846	1.46956	0.324865	0
HGS	0	0	0	Partner of Important gene	EGFR-related pathway	0.122282	0.47308	2.15698	3.16072
HEXIM1	0	0	0	Partner of Important gene	None	0.841078	2.46514	0.394936	0
HDAC6	0	0	0	Partner of Important gene	None	1.35692	2.24861	0.401754	0
HDAC4	0	0	0	Partner of Important gene	None	4.15874	2.16665	0.893218	1.12929
HCN4	0	0	0	Partner of Important gene	None	5.99453	1.70447	4.01334	2.53007
HCN3	0	0	0	Partner of Important gene	None	0.161363	1.08439	1.40258	2.75973
HCN2	0	0	0	Partner of Important gene	None	3.14206	1.18254	1.55487	1.13949
HBEGF	0	0	0	Partner of Important gene	Immune- and EGFR-related pathway	0.501476	0	0.641579	8.87733
GTF2A1	0	0	0	Partner of Important gene	None	0.675636	1.22453	0.191516	0
GRB2	0	0	0	Partner of Important gene	Immune- and EGFR-related pathway	0.642819	11.8214	0.386072	0
GRB14	0	0	0	Partner of Important gene	None	0.807363	0.5119	2.80042	1.9134
GRB10	0	0	0	Partner of Important gene	None	1.36934	0.585895	0.028534	0.369179
GPM6B	0	0	0	Partner of Important gene	None	0.943569	3.84623	0.415205	0
GOT1	0	0	0	Partner of Important gene	None	0.366926	1.98604	0.215047	0
GNAO1	0	0	0	Partner of Important gene	None	0.752974	0.484657	0.448465	0
GLRX5	0	0	0	Partner of Important gene	None	2.6386	0	0.689389	3.69445
GFI1B	0	0	0	Partner of Important gene	None	0.190728	0.488564	1.77709	4.27001
GAPDH	0	0	0	Partner of Important gene	None	0.483547	2.96965	1.43975	5.05455
GABARAPL2	0	0	0	Partner of Important gene	None	0.291346	0	0.379758	0
GABARAP	0	0	0	Partner of Important gene	None	0.096332	0	0.555519	0
GAB1	0	0	0	Partner of Important gene	Immune- and EGFR-related pathway	2.23348	1.44205	0.490681	1.29009
FYN	0	0	0	Partner of Important gene	Immune- and EGFR-related pathway	0.643822	1.83223	2.16063	1.3953
FNDC3B	0	0	0	Partner of Important gene	None	0.701902	0.912658	5.88752	1.81551
FN1	0	0	0	Partner of Important gene	Immune- and EGFR-related pathway	4.30333	1.85047	5.45637	1.9942
FKBP8	0	0	0	Partner of Important gene	None	0.999521	3.6292	0.696761	2.45146
FKBP4	0	0	0	Partner of Important gene	None	0.454304	1.86726	0.207417	0
FGG	0	0	0	Partner of Important gene	Immune- and EGFR-related pathway	0.759199	0.269559	2.39862	1.44067
FGA	0	0	0	Partner of Important gene	Immune- and EGFR-related pathway	0.862632	0.987492	0.621645	0.924317
FES	0	0	0	Partner of Important gene	None	0.765878	0	0.12817	0
FER	0	0	0	Partner of Important gene	None	9.16955	2.42661	0.932142	1.37717
FBXL22	0	0	0	Partner of Important gene	None	0.365488	0	1.40871	6.12071
FBP1	0	0	0	Partner of Important gene	None	0.362216	0	0.442836	0
FBLN2	0	0	-0.0217546	Partner of Important gene	None	3.78866	0.430318	1.31984	0.573012
FAM46A	0	0	0	Partner of Important gene	None	4.08149	1.34247	3.21577	1.24975
FAM117B	0	0	0	Partner of Important gene	None	0.458046	1.10963	0.746189	1.80632
FAM103A2P	0	0	0	Partner of Important gene	None	NA	NA	NA	NA
FAM103A1	0	0	0	Partner of Important gene	None	0.180622	0	0.228545	3.03234
FAH	0	0	0	Partner of Important gene	None	0.381384	1.09117	1.37796	0
F13B	0	0	0	Partner of Important gene	None	1.51869	0.695362	2.97389	2.62981
EZR	0	0	0	Partner of Important gene	None	0.440333	0.946593	0.383836	0
EZH2	0	0	0	Partner of Important gene	None	1.49228	2.22884	0.803495	1.04218
EXT2	0	0	0	Partner of Important gene	None	1.94257	1.31853	0.288858	0.551488
EXOC1	0	0	0	Partner of Important gene	None	0.013949	0.840356	1.78476	1.84643
ESR1	0	0	0	Partner of Important gene	None	2.14843	1.33755	0.747672	1.40705
ERRFI1	0	0	0	Partner of Important gene	None	3.32647	1.369	0.465765	1.368
EREG	0	0	0	Partner of Important gene	Immune- and EGFR-related pathway	0.438159	0.711116	0.557787	2.89145
ERBB3	0	0	0	Partner of Important gene	Immune- and EGFR-related pathway	0.762281	1.29146	2.58498	1.02278
ERBB2IP	0	0	0	Partner of Important gene	None	3.26468	2.17096	1.61819	0.775852
ERBB2	0	0	0	Partner of Important gene	Immune- and EGFR-related pathway	4.04713	1.32287	1.393	1.18822
EPS8	0	0	0	Partner of Important gene	None	1.48782	0.414784	0.941949	1.50472
EPS15	0	0	0	Partner of Important gene	EGFR-related pathway	0.243879	1.74339	4.27775	2.53701
EPN1	0	0	0	Partner of Important gene	EGFR-related pathway	3.2393	7.00619	2.20403	3.24426
EPB42	0	0	0	Partner of Important gene	None	2.21757	1.24683	3.00924	0.899338
EPB41L3	0	0	0	Partner of Important gene	None	0.627888	0.946889	6.13099	2.30432
EFHC1	0	0	0	Partner of Important gene	None	0.038276	1.18265	1.03147	0
EFEMP2	0	0	0	Partner of Important gene	None	1.3448	2.42315	0.733657	2.27989
EEA1	0	0	0	Partner of Important gene	Immune-related pathway	1.97393	0.800508	1.50915	0.62697
DYSF	0	0	0	Partner of Important gene	None	0.657652	0.938795	2.67123	0.897684
DYRK1B	0	0	0	Partner of Important gene	None	0.533404	1.34332	1.41045	2.34066
DTNBP1	0	0	0	Partner of Important gene	None	1.28824	0.938213	1.16964	3.44214
DPP3	0	0	0	Partner of Important gene	None	0.918282	0.583168	0.344052	0
DOK6	0	0	0	Partner of Important gene	None	0.275583	2.59079	1.79512	2.33483
DOK5	0	0	0	Partner of Important gene	None	1.31443	1.54438	0.261813	1.05035
DOK4	0	0	0	Partner of Important gene	None	0.120617	0	0.443074	0
DOCK9	0	0	0	Partner of Important gene	None	3.33679	2.54386	0.777042	0.216603
DNM2	0	0	0	Partner of Important gene	Immune-related pathway	0.343871	0.498532	1.76281	1.76127
DNM1	0	0	0	Partner of Important gene	Immune-related pathway	3.87369	3.04469	1.40032	0.822586
DNAJB6	0	0	0	Partner of Important gene	None	0.119242	1.31837	0.366641	0
DNAJB5	0	0	0	Partner of Important gene	None	0.327442	0.679068	1.25754	3.71014
DLG3	0	0	0	Partner of Important gene	None	1.37459	1.49368	0.296857	0
DLG2	0	0	0	Partner of Important gene	None	1.49471	0.990557	4.2107	2.45799
DLG1	0	0	0	Partner of Important gene	None	0.986326	0.659864	2.93343	0.941714
DISC1	0	0	0	Partner of Important gene	None	0.751062	1.27408	0.690085	0.48558
DHX9	0	0	0	Partner of Important gene	Immune-related pathway	0.286419	1.56616	0.502668	1.18421
DGAT1	0	0	0	Partner of Important gene	None	0.947466	0	0.679168	2.2884
DDR2	0	0	0	Partner of Important gene	None	0.8958	0.867906	1.03054	0.648255
DCTN1	0	0	0	Partner of Important gene	Immune-related pathway	1.33366	2.44025	1.88941	3.15976
CYTH2	0	0	0	Partner of Important gene	None	2.18549	3.04205	1.41895	2.5971
CTNND1	0	0	0	Partner of Important gene	None	3.69362	2.20198	0.318238	1.21309
CTNNB1	0	0	0	Partner of Important gene	Immune-related pathway	5.83518	7.29019	0.803306	2.64293
COPS6	0	0	0	Partner of Important gene	None	0.512911	0	0.259461	0
COL4A3BP	0	0	0	Partner of Important gene	None	0.753229	0.924752	1.7091	3.02887
CNOT8	0	0	0	Partner of Important gene	None	0.072684	0	0.316735	0
CNOT7	0	0	0	Partner of Important gene	None	0.649052	5.38806	0.429897	2.40435
CNOT4	0	0	0	Partner of Important gene	None	7.46649	0.519917	3.26667	1.80027
CNOT2	0	0	0	Partner of Important gene	None	1.14562	1.75327	0.8457	3.2922
CLTC	0	0	0	Partner of Important gene	Immune-related pathway	3.19775	2.65201	1.39444	1.25341
CLSTN1	0	0	0	Partner of Important gene	None	2.7939	0.830058	0.119441	0
CLNK	0	0	0	Partner of Important gene	None	1.67672	2.7337	0.329213	0
CLIP4	0	0	0	Partner of Important gene	None	0.455348	1.0182	0.565314	1.12211
CEP76	0	0	0	Partner of Important gene	None	2.19975	1.6475	0.938539	1.43269
CEP70	0	0	0	Partner of Important gene	None	0.222756	0.32826	0.188906	0.80578
CEP63	0	0	0	Partner of Important gene	None	0.107959	0.624358	0.758412	2.07991
CEP55	0	0	0	Partner of Important gene	None	1.53278	3.64452	0.47729	0.77403
CEP290	0	0	0	Partner of Important gene	None	1.36062	0.877664	3.92253	1.88483
CELSR3	0	0	0	Partner of Important gene	None	6.85418	1.52703	2.40888	0.521434
CDK5R1	0	0	0	Partner of Important gene	None	0.211962	4.19222	0.384535	2.7496
CDK5	0	0	0	Partner of Important gene	None	1.74802	5.7071	0.655566	3.45275
CDK19	0	0	0	Partner of Important gene	None	0.438486	0	2.17828	2.09179
CDH18	0	0	0	Partner of Important gene	None	5.10272	1.78208	3.08623	1.95691
CDC5L	0	0	0	Partner of Important gene	None	0.009088	1.43078	0.911519	1.85798
CCNDBP1	0	0	0	Partner of Important gene	None	0.446986	2.82125	1.89836	0
CCNB1IP1	0	0	0	Partner of Important gene	None	0.689554	1.63096	0.302504	0
CCDC67	0	0	0	Partner of Important gene	None	1.55842	1.51414	1.91253	0.526818
CCDC155	0	0	0	Partner of Important gene	None	3.31034	1.71542	0.800575	0.767124
CBX5	0	0	0	Partner of Important gene	None	0.366461	0	0.305485	0
CBLC	0	0	0	Partner of Important gene	None	0.922595	1.38418	0.246851	0
CATSPER1	0	0	0	Partner of Important gene	None	1.365	1.13407	0.229454	0
CARNS1	0	0	0	Partner of Important gene	None	2.92786	2.58077	3.47822	0
CANX	0	0	0	Partner of Important gene	Immune-related pathway	0.109855	0.675304	0.484726	2.45781
CALR	0	0	0	Partner of Important gene	Immune-related pathway	0.116941	1.19779	1.30699	0
CALM3	0	0	0	Partner of Important gene	None	0.305673	0	0.383965	0
CALM1	0	0	0	Partner of Important gene	Immune- and EGFR-related pathway	1.30974	3.25651	0.303549	0
CALCR	0	0	0	Partner of Important gene	None	1.12574	2.22652	2.25445	2.94907
CALCOCO2	0	0	0	Partner of Important gene	None	0.355919	2.87486	0.065936	0
CACNB3	0	0	0	Partner of Important gene	None	0.104881	0	0.743622	2.07338
CABIN1	0	0	0	Partner of Important gene	None	1.49954	0.907973	2.80962	1.20121
C1QTNF9	0	0	0	Partner of Important gene	None	1.31403	0	0.516142	1.50458
BIN1	0	0	0	Partner of Important gene	None	3.50366	3.18246	0.440317	0
BGN	0	0	0	Partner of Important gene	None	2.12739	0.947534	0.667591	1.59845
BEND7	0	0	0	Partner of Important gene	None	0.404891	0.761434	0.351266	0
BCCIP	0	0	0	Partner of Important gene	None	1.06438	0	0.478526	2.19922
BANP	0	0	0	Partner of Important gene	None	0.888595	0.965211	2.40447	1.2189
ATXN7	0	0	0	Partner of Important gene	None	0.006237	0	3.2374	1.21243
ATRAID	0	0	0	Partner of Important gene	None	0.319114	0	0.585313	2.57566
ATF7IP	0	0	0	Partner of Important gene	None	2.99502	0.97075	5.84842	3.98913
ASH2L	0	0	0	Partner of Important gene	None	0.761023	0	2.41308	1.31492
ARL16	0	0	0	Partner of Important gene	None	0.186203	3.14098	0.473902	0
ARID1B	0	0	0	Partner of Important gene	None	5.41802	1.58468	2.93287	0.929317
ARFGAP1	0	0	0	Partner of Important gene	None	0.246806	4.2356	0.298729	2.35744
APPL1	0	0	0	Partner of Important gene	None	0.321314	0.722721	0.416374	1.15651
APOBEC3C	0	0	0	Partner of Important gene	None	0.28621	0	0.368163	0
APBB3	0	0	0	Partner of Important gene	None	2.33114	2.02429	0.398812	0
APBA3	0	0	0	Partner of Important gene	None	0.135148	1.87763	0.447837	0
AP2A2	0	0	0	Partner of Important gene	Immune- and EGFR-related pathway	3.54603	2.55743	0.462289	1.04399
AP1B1	0	0	0	Partner of Important gene	Immune-related pathway	2.13763	1.62613	0.011422	0
ANKS1B	0	0	0	Partner of Important gene	None	2.30148	2.4554	3.46463	4.35189
ANKS1A	0	0	0	Partner of Important gene	None	0.267386	0.452234	5.45533	1.59567
ANKRD28	0	0	0	Partner of Important gene	None	4.63919	1.26038	0.157573	0
ANKRD1	0	0	0	Partner of Important gene	None	1.31805	1.20154	0.203361	0
AMOT	0	0	0	Partner of Important gene	None	4.54267	1.72862	7.19536	1.12993
AKTIP	0	0	0	Partner of Important gene	None	0.345633	0	0.313789	0
AKAP12	0	0	0	Partner of Important gene	None	0.107683	0.25967	1.87463	0.700773
AGR2	0	0	0	Partner of Important gene	None	0.41109	1.3088	0.363871	0
ADAMTS4	0	0	0	Partner of Important gene	None	6.04544	1.56274	1.95611	2.25848
ABLIM2	0	0	0	Partner of Important gene	None	0.746882	0.759591	0.432747	1.09603
ABI1	0	0	0	Partner of Important gene	Immune-related pathway	0.078635	0	1.65457	2.72376
TP53	-0.355252	-0.434313	-2.05039	Partner of Important gene	None	inf	34.6299	48.3003	34.2067
