# Supplementary material for: Predicting clinical benefit of immunotherapy by antigenic or functional mutations affecting tumour immunogenicity
Source: Nat Commun. 2020 Feb 19;11:951. doi: 10.1038/s41467-020-14562-z (PMC7031381; doi:10.1038/s41467-020-14562-z)
Supplement: Supplementary file 6 — Supplementary Data 3 [file 41467_2020_14562_MOESM6_ESM.xlsx]

## Sheet: important genes
Supplementary Data 3.
161 important genes and their partners for prediction in melanoma
Gene	MeanDecreaseAccuracy (Van Allen cohort)	MeanDecreaseAccuracy (Snyder cohort)	MeanDecreaseAccuracy (Roh cohort)	MeanDecreaseAccuracy (Riaz cohort)	Category	Pathway	Bayesian selection score (SKCM)	dNdScv selection score (SKCM)
DNAH7	5.70578	13.2369	4.90764	12.5899	Important gene	None	2.86305	1.00368
SORCS3	3.17236	6.86443	2.89391	11.3963	Important gene	None	2.64909	1.36969
SCN11A	-0.256359	9.48719	2.89296	10.5077	Important gene	None	0.07002	1.36303
VPS13D	10.1148	4.44691	-0.0510215	3.73526	Important gene	None	1.42631	1.00114
SLC34A2	-1.04884	9.64599	5.58213	6.55007	Important gene	None	5.51875	0.751345
CSMD1	2.25341	6.94506	3.04977	9.5761	Important gene	None	2.46563	1.31866
RYR3	-0.165785	1.9631	-0.482115	9.30684	Important gene	None	4.42461	1.16928
MUC16	1.91442	5.84426	2.92322	9.11393	Important gene	None	2.18427	0.922702
XIRP1	8.65702	1.32251	1.0005	3.51128	Important gene	None	4.78999	1.53016
CNTN4	0.690987	0	0	8.518	Important gene	None	5.08688	1.2297
GPR98	2.68665	5.88093	0.680613	8.05588	Important gene	None	2.8224	1.3153
TG	3.21408	0.70515	1.3067	7.89912	Important gene	None	1.30582	1.84533
PTPRT	2.60826	4.69004	5.55423	7.68196	Important gene	None	2.43166	1.14679
SCN10A	3.03813	4.15939	1.89007	7.46209	Important gene	None	1.45589	1.05727
MYO18B	3.52162	7.40264	1.59936	7.45454	Important gene	None	1.90656	0.914681
SCN2A	5.09014	2.74813	-0.31612	7.45107	Important gene	None	7.06913	1.13307
ODZ4	2.56401	7.32846	-0.534674	6.02281	Important gene	None	NA	NA
SCN9A	0.244569	7.14232	0.473623	-0.18475	Important gene	None	1.50971	1.1955
ADAMTS18	3.87974	7.038	1.72604	7.13135	Important gene	None	1.44531	1.05506
DNAH8	1.62764	7.08387	6.50841	5.69087	Important gene	None	0.890627	1.24866
NDST3	5.61047	5.60976	7.07396	0	Important gene	None	2.30897	1.37704
ABCA13	3.18494	1.75986	1.3697	6.87173	Important gene	None	4.08241	1.24903
CACNA2D3	6.86273	5.86089	4.37379	1.9321	Important gene	None	0.10172	0.986236
SPEG	1.5685	6.78511	-0.350347	3.64189	Important gene	None	0.830877	1.20079
CD1C	0	6.62148	3.57015	0	Important gene	Immune-related pathway	0.294005	1.99202
SDK1	5.74248	5.33889	3.3586	6.59151	Important gene	None	3.31006	1.29295
DNAH6	4.17404	4.68682	0	6.56779	Important gene	None	0.908359	2.41324
SCN3A	0.889227	4.54248	2.4531	6.55259	Important gene	None	3.11691	1.08933
CPXM2	6.47608	1.32628	1.41301	0	Important gene	None	1.09756	1.59888
PLCH1	6.24738	5.21374	6.37169	0	Important gene	None	5.41115	1.03163
ATP8B4	0	6.16499	0.592655	0	Important gene	None	1.68209	0.982415
OR9A4	-0.448573	-0.407981	6.1367	0	Important gene	None	NA	1.46765
CAMK1D	6.04279	0	2.79295	0	Important gene	None	0.530609	3.71743
DNAH11	2.97483	4.80397	1.8408	6.02636	Important gene	None	0.781061	1.81507
UNC13C	-0.64734	5.95085	1.99214	4.22132	Important gene	None	6.66145	1.26221
DNAH3	0.304218	4.59815	1.96157	5.92923	Important gene	None	2.10716	0.995928
OBSCN	1.73487	5.02839	1.56313	5.88121	Important gene	None	1.58528	1.12023
GIMAP6	0	0	5.86585	0	Important gene	None	4.46485	1.44948
KCNB2	0	5.4618	5.76171	0	Important gene	None	0.49377	1.30652
STEAP4	2.45568	5.68209	0	2.1055	Important gene	None	0.259757	1.95591
KIAA0556	0	5.67384	4.57772	0	Important gene	None	1.16504	0.696799
MUC4	5.65561	2.32501	0	0	Important gene	None	0.542812	1.00378
FMN2	2.83485	5.5464	2.03574	4.75176	Important gene	None	3.27584	1.08118
SYNE1	1.80744	5.27006	-0.490997	5.4648	Important gene	None	2.95035	1.21454
SVEP1	-2.22407	0.0753378	2.10445	5.43496	Important gene	None	2.07187	1.2064
ADAM33	5.43042	0	0	0	Important gene	None	2.20518	2.17214
OR4M2	0	0	5.40528	0	Important gene	None	NA	1.72337
STXBP5L	0.982195	5.40342	0.88692	3.19364	Important gene	None	1.65114	1.71529
PTPRC	5.35346	4.12597	2.57988	1.97826	Important gene	Immune-related pathway	0.865174	1.10723
ROS1	1.59831	1.33141	1.00663	5.30704	Important gene	None	3.318	1.3455
EGFR	5.23646	2.43874	0	0	Important gene	Immune- and EGFR-related pathway	1.2019	1.16384
GREB1	-0.525851	3.49523	2.75087	5.17741	Important gene	None	0.480855	0.820278
LPHN3	1.0005	5.16311	0.662566	0	Important gene	None	1.81511	0.834598
COL11A1	2.10342	3.21176	0.937601	5.16154	Important gene	None	5.80103	0.886206
PCDHAC2	0	3.68762	4.17426	5.13103	Important gene	None	NA	0.915024
ODZ2	4.03143	3.20736	2.32683	5.12392	Important gene	None	NA	NA
SI	3.10654	4.57256	-0.760953	5.11504	Important gene	None	0.327484	1.31003
TTC40	5.0635	0	0	0	Important gene	None	6.3469	1.25443
NBEAL2	5.04702	0	-1.0005	0	Important gene	None	1.58719	1.19213
SULF1	4.98048	2.95768	4.07936	0	Important gene	None	0.414503	1.32439
LNX1	4.94511	0	1.41507	0	Important gene	Immune-related pathway	1.24529	2.67538
FAM135B	-0.667329	4.94406	-1.41473	0.221187	Important gene	None	5.04294	1.44726
PKHD1	3.39812	4.05373	0.216235	4.86427	Important gene	None	1.63783	1.13737
PCLO	4.4167	3.81785	0.718414	4.85772	Important gene	None	1.27668	1.01357
C3orf77	3.31768	4.79145	0	0	Important gene	None	NA	NA
DSCAM	-1.36565	3.64022	1.05744	4.78868	Important gene	None	4.3342	1.25402
PCDHB5	4.69205	3.31388	2.81734	0	Important gene	None	2.42309	1.05863
CAPN6	0	0	4.64244	0	Important gene	None	3.25639	2.79359
FAAH2	0	0	4.62243	0	Important gene	None	2.37549	1.2091
OR4C3	0	0	4.61502	0	Important gene	None	NA	0.509335
KIAA1109	-0.696056	4.13197	1.22652	4.60128	Important gene	None	1.70458	2.18049
ATP2C2	4.58475	2.90367	0	0	Important gene	None	0.948042	1.47282
ABCB11	0.75537	4.57143	-0.00557723	4.01688	Important gene	None	1.41932	1.32982
SPHKAP	0.0288555	4.56967	0	2.82783	Important gene	None	1.21629	1.36262
TTN	2.00693	4.54418	0.534021	1.9394	Important gene	None	1.261	1.30869
ADAM7	1.35094	4.54169	-0.637783	0	Important gene	None	0.609896	1.34083
DCHS2	2.33516	2.85221	1.68333	4.52929	Important gene	None	1.57949	1.28006
FER1L6	1.18293	-0.149825	-1.33301	4.51815	Important gene	None	0.247467	1.16319
COL4A4	4.51027	3.26113	0.600656	1.55504	Important gene	None	4.69347	1.33486
EPHA6	1.14255	4.50501	0.728811	-0.436225	Important gene	None	0.576709	1.10475
SLC8A1	0.998071	4.47442	-0.368607	0	Important gene	None	0.122012	1.33743
NNT	1.0005	4.45935	0	2.98577	Important gene	None	2.84424	0.413749
FRAS1	1.48785	3.4528	3.83982	4.43002	Important gene	None	1.3556	1.11712
COL13A1	4.42166	3.11877	2.19358	0	Important gene	None	0.359192	0.695131
TRIM60	0	0	4.41639	0	Important gene	None	1.45505	1.61365
DNAH2	1.78962	3.35691	4.39874	-1.77989	Important gene	None	0.740267	0.958239
PKHD1L1	1.11068	4.38203	0.474498	0.190475	Important gene	None	4.79731	1.38811
CNTNAP2	0	2.66763	4.36634	2.61657	Important gene	None	0.327632	1.25504
USH2A	4.33147	3.87638	1.61153	3.29344	Important gene	None	4.16678	1.5365
FAM5B	0	2.56533	2.19593	4.30123	Important gene	None	0.541103	NA
ADAM28	0	0	4.29932	0	Important gene	None	0.348155	1.06804
MACC1	4.28112	1.37793	-1.0005	0	Important gene	None	6.07221	2.79579
DNAH10	0.744165	1.40216	4.23341	2.05209	Important gene	None	0.970929	1.34485
FSIP2	4.17183	3.11256	2.51659	0	Important gene	None	1.11453	1.10635
DNAH17	-1.67464	3.30382	3.44542	4.16999	Important gene	None	0.711111	0.964535
MACF1	0.278964	2.53204	1.96366	4.16367	Important gene	None	2.75784	1.42616
SOBP	0	0	4.15542	0	Important gene	None	1.43975	0.684877
MXRA5	2.91113	4.12448	0.54978	3.42706	Important gene	None	1.4399	1.21871
AHNAK2	4.10105	1.93199	2.30716	0.639426	Important gene	None	0.050551	1.01589
SLC7A2	0	0	4.0727	0	Important gene	None	6.1747	2.05456
C2orf78	0	4.0423	0	0	Important gene	None	1.6897	2.09644
LRP1B	1.48247	3.90918	0.694314	3.97274	Important gene	None	1.3078	1.09374
HGF	0	0.226246	3.96017	0	Important gene	Immune-related pathway	1.77008	1.58673
VN1R2	3.94184	0	0	0	Important gene	None	0.642805	0.793399
COL5A2	2.12402	3.92665	2.5313	2.97785	Important gene	None	1.7112	2.20246
PYHIN1	3.79549	0	0	0	Important gene	None	3.20227	1.68728
CDH12	0	2.56573	3.78592	0	Important gene	None	2.58863	1.52658
MORC1	3.77474	0	1.89807	0	Important gene	None	1.53872	1.31687
SLCO1B7	3.73504	0	2.28449	0	Important gene	None	NA	1.2227
ATP8A1	-1.0005	3.07314	3.68785	0	Important gene	None	0.635548	1.06376
PCDHB12	0	0	3.67888	0	Important gene	None	0.407693	0.974241
MYOF	1.72223	0	3.66263	0	Important gene	None	1.38888	0.708461
CLGN	0	0	3.66017	0	Important gene	None	1.38365	2.02128
TOX2	0	0	3.6579	0	Important gene	None	4.44417	1.16058
RAD51AP2	0	3.65535	1.0812	0	Important gene	None	2.82156	1.59297
TNRC18	2.34325	3.63584	3.60065	0	Important gene	None	0.605948	0.747505
HFM1	0	3.6275	0.0648042	0	Important gene	None	1.88837	1.17651
CCDC39	0	0	3.61191	0	Important gene	None	3.98423	1.21043
CERS4	0	0	3.61187	0	Important gene	None	2.22024	3.40924
KRT25	0	2.63573	3.58221	0	Important gene	None	0.624799	0.809756
TLE4	3.57383	0	1.00319	0	Important gene	None	1.27793	0.856753
TMC7	0	0	3.57234	0	Important gene	None	1.235	1.1732
ADAMTS20	-1.41528	2.17219	0.176127	3.52894	Important gene	None	1.88387	1.67084
CAPZA3	3.47949	0.383735	1.21059	0	Important gene	None	4.09541	1.13316
ATP10B	0	1.24782	3.45966	0	Important gene	None	1.7698	1.0227
PCDHGB4	3.45592	0	0	0	Important gene	None	NA	1.44314
XIRP2	2.12775	1.26513	0.0249298	3.45473	Important gene	None	0.695016	1.12486
SLC26A5	3.4502	0	1.71588	0	Important gene	None	1.07027	1.15043
ZNF813	0	0	3.44014	0	Important gene	None	2.45473	1.50427
OR2M7	0	0	3.41754	0	Important gene	None	NA	1.16989
OR4K5	2.55045	0	3.41187	0	Important gene	None	NA	1.5362
TRPC7	1.0005	2.3136	1.85052	3.39487	Important gene	None	2.01674	0.877613
NOS3	3.36649	0.0606283	1.06361	0	Important gene	Immune-related pathway	4.16645	0.960519
TNIK	0	0	3.36413	0	Important gene	None	0.146248	1.56853
OR52N4	3.36329	0	0	0	Important gene	None	NA	1.14457
ZFHX4	2.5709	3.3248	1.78298	2.76301	Important gene	None	1.11846	1.1669
RP1	0.0765592	3.31871	-1.41515	-0.398248	Important gene	None	3.25108	1.45463
BMPER	0	0	3.31458	0	Important gene	None	3.48676	1.64475
LRRN3	0	0	3.30746	0	Important gene	None	2.77891	2.35288
SLC5A8	0	3.28721	2.49419	0	Important gene	None	1.11088	2.61354
DNAH5	1.18448	2.41182	3.25918	-0.119198	Important gene	None	4.30077	0.984166
SLC25A31	3.25168	0	0	0	Important gene	None	0.882657	1.5244
GRM8	3.24526	2.57598	0	0.688997	Important gene	None	1.13499	1.16556
THSD7B	2.74229	1.71997	0.391585	3.20276	Important gene	None	3.35357	1.32824
SLC24A3	0.493161	0	3.19735	0	Important gene	None	1.39456	0.788934
FAM83H	3.1949	0	0.530925	0	Important gene	None	2.47986	0.883374
MCTP2	1.10687	3.19201	0.627264	2.31642	Important gene	None	5.4167	1.38666
SGMS2	0	0	3.18809	0	Important gene	None	0.226275	0.211823
ZNF74	0	0	3.17946	0	Important gene	None	4.94739	1.12581
SHROOM3	3.14287	-0.015877	-0.348341	0	Important gene	None	1.57743	0.72378
KCNQ5	3.10635	0.958	2.77365	0	Important gene	None	7.27673	3.70093
DUOX2	3.07342	0	1.94577	0	Important gene	None	6.09961	0.941356
KRT32	0	0	3.07191	0	Important gene	None	2.38304	2.94888
ZNF780B	0	0	3.07094	0	Important gene	None	5.78837	1.68275
ESYT3	0	0	3.06176	0	Important gene	None	1.0591	1.73473
TPO	3.05166	-0.643413	2.66982	0	Important gene	None	0.56925	1.11024
CHL1	0	3.04643	-1.33352	0	Important gene	None	3.85262	0.961418
PREX2	1.70652	0.621961	3.0433	2.04038	Important gene	None	3.00249	1.3326
PCDHB15	3.03861	0.0670363	0	0	Important gene	None	3.74305	0.697371
DSCAML1	3.02152	1.52616	-1.7331	0	Important gene	None	3.56068	0.746708
KIF2B	3.01055	1.43298	-0.730513	1.09793	Important gene	Immune-related pathway	0.640433	1.00575
ERBB2	2.93219	0	1.05888	0	Partner of Important gene	Immune- and EGFR-related pathway	2.01448	1.2148
KDR	0.060125	2.78501	0	0	Partner of Important gene	None	0.630963	1.25185
GRIK2	2.54212	-0.384097	2.72201	0	Partner of Important gene	None	0.090025	1.31399
NOS1AP	0	0	2.66793	0	Partner of Important gene	None	0.064349	1.08203
MAGI1	2.43787	0	2.17024	0	Partner of Important gene	None	2.7378	0.866529
PLG	1.9038	1.73238	-1.0005	2.23421	Partner of Important gene	None	3.05086	1.35665
ATF7IP	0	0	2.14914	0	Partner of Important gene	None	0.12481	0.595774
PTPRB	0	2.14738	0.475212	0	Partner of Important gene	None	3.0007	1.0483
HTT	0	0	2.01793	0	Partner of Important gene	None	1.45243	0.897636
MYBPC2	2.00973	-0.0585502	0	0	Partner of Important gene	None	0.319003	1.21976
TIAM2	1.99839	1.24552	1.03773	0	Partner of Important gene	None	0.463011	1.16421
ERBB3	0	0	1.9506	0	Partner of Important gene	Immune- and EGFR-related pathway	5.42005	0.643142
GRIP1	1.88122	0	1.4542	0	Partner of Important gene	None	1.48064	1.20866
ITGA2	1.80987	0	0.963823	0	Partner of Important gene	None	1.04954	1.94892
VWF	0	0	1.8057	0	Partner of Important gene	Immune- and EGFR-related pathway	4.99012	1.47001
MAP2K1	-0.993885	1.67282	0	0	Partner of Important gene	Immune- and EGFR-related pathway	2.70623	5.72151
PTPRK	1.42729	0	1.56835	0	Partner of Important gene	EGFR-related pathway	0.054351	1.20435
KDM5B	0	0	1.44508	0	Partner of Important gene	None	0.518038	0.732505
CFI	0	0	1.41542	0	Partner of Important gene	Immune-related pathway	3.14095	1.64384
CNTNAP4	1.4134	0.853988	-1.0005	0.92951	Partner of Important gene	None	3.5935	1.01733
SORBS1	1.28066	0	0	0	Partner of Important gene	None	0.50968	0.843087
TEK	-1.41395	0	1.24249	0	Partner of Important gene	Immune- and EGFR-related pathway	1.56933	0.718582
COL7A1	0.899889	1.18523	1.21839	0	Partner of Important gene	None	4.42752	1.45179
PROS1	0	0	1.16283	0	Partner of Important gene	Immune-related pathway	2.27453	1.91259
MYCBP2	0	-1.4078	1.11647	0	Partner of Important gene	None	6.6891	1.05318
THBS1	0	0	1.0005	0	Partner of Important gene	None	4.46636	1.13619
RBL1	0	0	1.0005	0	Partner of Important gene	None	0.216346	1.54287
PAK2	1.0005	0	0	0	Partner of Important gene	Immune-related pathway	0.408761	2.8334
HAP1	0	0	1.0005	0	Partner of Important gene	None	0.071552	1.16483
GRIK5	1.0005	0	0	0	Partner of Important gene	None	2.45999	1.39531
CDH18	0.440937	0.671916	1.0005	0	Partner of Important gene	None	2.25843	1.0548
BUB1B	0	0	1.0005	0	Partner of Important gene	None	0.129978	1.29246
TIAM1	0	0	0.94716	0	Partner of Important gene	None	1.00303	0.840483
DYSF	-2.12749	0.711355	0.0706226	0.201132	Partner of Important gene	None	1.92372	0.697645
IFT140	-1.34677	0.633704	0.229687	0	Partner of Important gene	None	0.663405	0.750918
OBSL1	0.607219	0	0	0	Partner of Important gene	None	0.385047	0.768198
PDZD2	0	0.162049	-1.73537	0.545474	Partner of Important gene	None	0.057515	0.839438
UBASH3A	0	0	0.525261	0	Partner of Important gene	None	1.58496	0.99857
SMARCA4	0	0	0.490245	0	Partner of Important gene	None	2.36742	1.60292
CR2	0.438772	0	-0.0137296	0	Partner of Important gene	None	1.08241	1.51594
SF3B2	0	0	0.437522	0	Partner of Important gene	None	0.206758	1.26044
IL16	0	0	0.373602	0	Partner of Important gene	Immune-related pathway	2.95625	0.782465
SOS2	0	0	0.334735	0	Partner of Important gene	None	0.156204	1.11608
CLIP4	0.0375856	0	0	0	Partner of Important gene	None	1.02309	1.63741
TSGA10	0	0	0.0239663	0	Partner of Important gene	None	6.01333	1.31796
ZNRD1	0	0	0	0	Partner of Important gene	None	0.413108	1.99067
ZNF496	0	0	0	0	Partner of Important gene	None	5.1053	0.63723
ZNF259	0	0	0	0	Partner of Important gene	None	0.717293	0.328227
ZMIZ1	0	0	0	0	Partner of Important gene	None	0.55436	0.647138
ZC3H12A	0	0	0	0	Partner of Important gene	None	0.324161	2.04888
ZBTB8A	0	0	0	0	Partner of Important gene	None	0.367801	1.37148
ZBTB44	0	0	0	0	Partner of Important gene	None	0.034239	1.82117
ZBTB43	0	0	0	0	Partner of Important gene	None	2.61164	1.4068
ZBTB26	0	0	0	0	Partner of Important gene	None	0.16367	0.760578
ZBTB16	0	0	0	0	Partner of Important gene	Immune-related pathway	1.37315	0.72517
ZAP70	0	0	0	0	Partner of Important gene	Immune-related pathway	3.74006	0.596722
YWHAZ	0	0	0	0	Partner of Important gene	Immune-related pathway	0.164012	0
YWHAQ	0	0	0	0	Partner of Important gene	None	0.481248	1.13045
YWHAH	0	0	0	0	Partner of Important gene	None	0.479099	0
YWHAG	0	0	0	0	Partner of Important gene	None	0.512872	0
YWHAE	0	0	0	0	Partner of Important gene	None	0.049618	1.24762
YWHAB	0	0	0	0	Partner of Important gene	Immune- and EGFR-related pathway	0.52314	0
YTHDC1	0	0	0	0	Partner of Important gene	None	0.340508	3.87989
YAP1	0	0	0	0	Partner of Important gene	None	0.189965	0.292247
XRCC6BP1	0	0	0	0	Partner of Important gene	None	0.274515	1.15278
XPC	0	0	0	0	Partner of Important gene	None	0.071364	0.690407
XK	0	0	0	0	Partner of Important gene	None	0.117712	1.38993
WWP1	0	0	0	0	Partner of Important gene	Immune-related pathway	0.335758	1.85502
WWOX	0	0	0	0	Partner of Important gene	None	0.685657	3.10392
WWC1	0	0	0	0	Partner of Important gene	None	0.968157	1.49945
WDYHV1	0	0	0	0	Partner of Important gene	None	1.19305	1.6714
WDR82	0	0	0	0	Partner of Important gene	None	1.35299	2.14929
WBP4	0	0	0	0	Partner of Important gene	None	0.296781	3.89836
WAS	0	0	0	0	Partner of Important gene	Immune-related pathway	0.703301	3.44327
VLDLR	0	0	0	0	Partner of Important gene	None	1.18881	0.376154
VDR	0	0	0	0	Partner of Important gene	None	1.69133	1.05994
VCP	0	0	0	0	Partner of Important gene	None	1.27394	0.362091
VAV3	0	0	0	0	Partner of Important gene	Immune-related pathway	0.234266	1.01575
VAV2	0	0	0	0	Partner of Important gene	Immune-related pathway	1.84784	1.28934
VAV1	0	-0.363837	0	0	Partner of Important gene	Immune- and EGFR-related pathway	1.31079	0.740014
VAPA	0	0	0	0	Partner of Important gene	None	0.415368	1.30921
VAC14	0	0	0	0	Partner of Important gene	None	0.101315	1.29867
USP8	0	0	0	0	Partner of Important gene	None	0.342931	0.515365
USP3	0	0	0	0	Partner of Important gene	None	0.276154	0.687547
USP22	0	0	0	0	Partner of Important gene	None	0.517603	0.359994
USP15	0	0	0	0	Partner of Important gene	None	0.109858	1.69633
USH1C	0	0	0	0	Partner of Important gene	None	1.97068	1.49994
USF1	0	0	0	0	Partner of Important gene	None	0.476037	2.24678
UROD	0	0	0	0	Partner of Important gene	None	0.264447	0.667625
UNC13D	0	0	0	0	Partner of Important gene	None	1.28647	1.43221
UNC119	0	0	0	0	Partner of Important gene	None	0.979712	0
UMPS	0	0	0	0	Partner of Important gene	None	0.694189	0.534432
UHRF2	0	0	0	0	Partner of Important gene	None	0.445681	0.287657
UGP2	0	0	0	0	Partner of Important gene	None	0.562435	0.449147
UCHL5	0	0	0	0	Partner of Important gene	None	0.474632	0.838571
UCHL1	0	0	0	0	Partner of Important gene	None	2.34658	1.45467
UBXN7	0	0	0	0	Partner of Important gene	None	0.187125	1.19401
UBXN1	0	0	0	0	Partner of Important gene	None	0.455726	2.269
UBQLN4	0	0	0	0	Partner of Important gene	None	1.54926	0.530193
UBQLN2	0	0	0	0	Partner of Important gene	None	0.307938	0
UBE2V2	0	0	0	0	Partner of Important gene	Immune-related pathway	0.195499	1.40344
UBE2U	0	0	0	0	Partner of Important gene	Immune-related pathway	2.81877	1.17943
UBE2I	0	0	0	0	Partner of Important gene	None	0.5507	1.23825
UBE2C	0	0	0	0	Partner of Important gene	Immune-related pathway	0.280825	1.14549
UBC	0	0	0	0	Partner of Important gene	Immune- and EGFR-related pathway	4.52759	0.407464
UBASH3B	0	0	0	0	Partner of Important gene	None	2.51435	1.12894
UBAC1	0	0	0	0	Partner of Important gene	Immune-related pathway	0.610575	0.531636
UACA	0	0	0	0	Partner of Important gene	None	0.4993	0.409973
U2AF1	0	0	0	0	Partner of Important gene	None	0.566966	0.673321
TXNDC11	0	0	0	0	Partner of Important gene	None	0.479129	2.05354
TXN2	0	0	0	0	Partner of Important gene	None	0.619341	0
TXN	0	0	0	0	Partner of Important gene	Immune-related pathway	0.461851	0
TWSG1	0	0	0	0	Partner of Important gene	None	0.65463	4.15256
TULP3	0	0	0	0	Partner of Important gene	None	0.339714	2.5916
TUBGCP4	0	0	0	0	Partner of Important gene	None	0.254399	0.319106
TUBA1A	0	0	0	0	Partner of Important gene	None	0.129947	4.18445
TTI1	0	0	0	0	Partner of Important gene	None	4.24924	1.87569
TSPYL4	0	0	0	0	Partner of Important gene	None	0.134866	0.649736
TSC22D4	0	0	0	0	Partner of Important gene	None	0.236703	0.834892
TSC22D1	0	0	0	0	Partner of Important gene	None	0.359052	1.11861
TRPV4	0	0	0	0	Partner of Important gene	None	0.547775	0.488011
TRIP13	0	0	0	0	Partner of Important gene	None	0.803145	2.00527
TRIP12	0	0	0	0	Partner of Important gene	Immune-related pathway	4.81561	0.942398
TRIM63	0	0	0	0	Partner of Important gene	Immune-related pathway	0.552681	1.0551
TRIM39	0	0	0	0	Partner of Important gene	Immune-related pathway	NA	1.39745
TRIM23	0	0	0	0	Partner of Important gene	None	0.44752	0.825494
TRIM2	0	0	0	0	Partner of Important gene	Immune-related pathway	0.828431	0.826686
TRIM13	0	0	0	0	Partner of Important gene	None	0.458141	1.1854
TRAF3IP1	0	0	0	0	Partner of Important gene	None	0.259774	0.717389
TRAF2	0	0	0	0	Partner of Important gene	Immune-related pathway	0.852649	1.96835
TPM1	0	0	0	0	Partner of Important gene	None	0.453108	0
TPI1	0	0	0	0	Partner of Important gene	None	1.0129	0
TP53RK	0	0	0	0	Partner of Important gene	None	0.467428	0.631939
TOR1A	0	0	0	0	Partner of Important gene	None	0.487062	0
TOPORS	0	0	0	0	Partner of Important gene	None	0.034553	1.58985
TOP1	0	0	0	0	Partner of Important gene	None	4.77911	1.50752
TNS4	0	0	0	0	Partner of Important gene	None	1.05282	1.72172
TNK2	0	0	0	0	Partner of Important gene	None	0.478725	0.894846
TMOD4	0	0	0	0	Partner of Important gene	None	1.44216	0
TMOD1	0	0	0	0	Partner of Important gene	None	0.357057	0
TMEM159	0	0	0	0	Partner of Important gene	None	0.613488	3.49499
TMCO7	0	0	0	0	Partner of Important gene	None	NA	NA
TMCO3	0	0	0	0	Partner of Important gene	None	4.98397	0.444194
TLN1	0	0	0	0	Partner of Important gene	Immune- and EGFR-related pathway	0.721329	1.34456
TK1	0	0	0	0	Partner of Important gene	None	0.62172	0
TJP1	0	0	0	0	Partner of Important gene	None	1.47823	0.654176
TIPRL	0	0	0	0	Partner of Important gene	None	0.390499	0
TIFA	0	0	0	0	Partner of Important gene	None	0.425188	0
TIE1	0	0	0	0	Partner of Important gene	None	2.54982	1.03258
THAP1	0	0	0	0	Partner of Important gene	None	1.1033	2.72128
TGFBR2	0	0	0	0	Partner of Important gene	None	5.67449	2.13052
TGFBR1	0	0	0	0	Partner of Important gene	None	0.781578	0.581994
TGFBI	0	0	0	0	Partner of Important gene	None	0.830003	4.99951
TGFB1	0	0	0	0	Partner of Important gene	None	0.555125	2.30039
TGFA	0	0	0	0	Partner of Important gene	None	0.980661	2.97941
TEX11	0	0	0	0	Partner of Important gene	None	3.09258	1.02676
TESK1	0	0	0	0	Partner of Important gene	None	0.479594	0
TESC	0	0	0	0	Partner of Important gene	None	0.913311	0.408696
TERF2IP	0	0	0	0	Partner of Important gene	None	0.744475	1.54437
TERF2	0	0	0	0	Partner of Important gene	None	0.302322	0
TERF1	0	0	0	0	Partner of Important gene	None	0.156599	0.855355
TECR	0	0	0	0	Partner of Important gene	None	1.21908	1.88984
TECPR1	0	0	0	0	Partner of Important gene	None	3.2875	1.00514
TEC	0	0	0	0	Partner of Important gene	Immune-related pathway	2.33515	1.17231
TEAD1	0	0	0	0	Partner of Important gene	None	NA	0.174736
TCERG1	0	0	0	0	Partner of Important gene	None	0.992291	0.921046
TCAP	0	0	0	0	Partner of Important gene	None	0.505015	1.59896
TBPL1	0	0	0	0	Partner of Important gene	None	0.360805	1.54011
TBP	0	0	0	0	Partner of Important gene	None	0.421233	1.71367
TBK1	0	0	0	0	Partner of Important gene	Immune-related pathway	0.139479	1.76091
TBCEL	0	0	0	0	Partner of Important gene	None	0.672338	0.791666
TBC1D17	0	0	0	0	Partner of Important gene	None	0.190562	0.826771
TANK	0	0	0	0	Partner of Important gene	Immune-related pathway	0.506033	0.384221
TAB2	0	0	0	0	Partner of Important gene	Immune-related pathway	0.317713	1.80913
SYNJ2BP	0	0	0	0	Partner of Important gene	None	NA	1.39854
SYNGAP1	0	0	0	0	Partner of Important gene	Immune- and EGFR-related pathway	0.398469	1.01978
SYNCRIP	0	0	0	0	Partner of Important gene	None	0.080545	0.503077
SYK	0	0	0	0	Partner of Important gene	Immune-related pathway	3.67659	1.04794
SWAP70	0	0	0	0	Partner of Important gene	None	1.28437	0.58436
SVIL	0	0	0	0	Partner of Important gene	None	1.32317	1.37278
SUV39H1	0	0	0	0	Partner of Important gene	None	0.32313	0.55996
SUN2	0	0	0	0	Partner of Important gene	None	0.466821	0.180142
SUMO3	0	0	0	0	Partner of Important gene	None	0.598705	0
SUMO2	0	0	0	0	Partner of Important gene	None	0.315409	1.5212
SUMO1	0	0	0	0	Partner of Important gene	Immune-related pathway	0.311824	1.39056
STUB1	0	0	0	0	Partner of Important gene	Immune-related pathway	0.572558	1.07345
STRN4	0	0	0	0	Partner of Important gene	None	0.098347	1.1245
STRADB	0	0	0	0	Partner of Important gene	None	0.156307	2.51279
STK39	0	0	0	0	Partner of Important gene	None	1.05225	0.78387
STK16	0	0	0	0	Partner of Important gene	None	0.800753	1.9424
STIP1	0	0	0	0	Partner of Important gene	None	0.4728	1.43115
STAT5B	0	0	0	0	Partner of Important gene	Immune-related pathway	0.170823	2.60513
STAT5A	0	0	0	0	Partner of Important gene	Immune-related pathway	1.30751	1.69852
STAT3	0	0	0	0	Partner of Important gene	Immune-related pathway	4.48127	1.05947
STAT1	0	0	0	0	Partner of Important gene	Immune-related pathway	0.295077	1.12522
STARD9	0	0	0	0	Partner of Important gene	None	0.436172	0
STAM2	0	0	0	0	Partner of Important gene	EGFR-related pathway	0.498783	1.41696
STAC2	0	0	0	0	Partner of Important gene	None	2.49394	1.8849
ST3GAL1	0	0	0	0	Partner of Important gene	None	0.410397	3.28773
ST14	0	0	0	0	Partner of Important gene	None	0.012707	1.12329
ST13	0	0	0	0	Partner of Important gene	None	0.967334	0.943786
SSSCA1	0	0	0	0	Partner of Important gene	None	0.850401	1.06304
SSRP1	0	0	0	0	Partner of Important gene	None	0.059935	1.82095
SRSF1	0	0	0	0	Partner of Important gene	None	0.492905	0.77523
SRF	0	0	0	0	Partner of Important gene	None	0.195257	1.5567
SRC	0	0	0	0	Partner of Important gene	Immune- and EGFR-related pathway	0.255785	0.337287
SPTBN4	0	0	-0.0118837	0	Partner of Important gene	Immune- and EGFR-related pathway	5.51682	1.77407
SPTBN2	-1.0005	0	-1.64858	0	Partner of Important gene	Immune- and EGFR-related pathway	1.13894	0.769799
SPRY2	0	0	0	0	Partner of Important gene	EGFR-related pathway	0.218309	1.60049
SPG20	0	0	0	0	Partner of Important gene	None	0.200244	1.09578
SPCS2	0	0	0	0	Partner of Important gene	None	0.266113	1.0785
SPARCL1	0	0	0	0	Partner of Important gene	None	0.190669	1.63845
SPARC	0	0	0	0	Partner of Important gene	None	2.82786	1.93124
SOS1	0	0	0	0	Partner of Important gene	Immune- and EGFR-related pathway	1.18383	2.39026
SORBS2	0	0	0	0	Partner of Important gene	None	0.754984	0.72147
SOD1	0	0	0	0	Partner of Important gene	None	0.652824	0
SOCS3	0	0	0	0	Partner of Important gene	Immune-related pathway	0.865426	0.841562
SOCS1	0	0	0	0	Partner of Important gene	Immune-related pathway	0.601347	1.95727
SNX6	0	0	0	0	Partner of Important gene	None	0.511271	0
SNX5	0	0	0	0	Partner of Important gene	None	0.346251	0.389434
SNX4	0	0	0	0	Partner of Important gene	None	1.17619	0
SNX2	0	0	0	0	Partner of Important gene	None	1.06591	0.49278
SNX17	0	0	0	0	Partner of Important gene	None	0.511344	0.844598
SNX1	0	0	0	0	Partner of Important gene	None	0.275933	0.845636
SNTG1	0	0	0	0	Partner of Important gene	None	0.889567	1.53422
SNTB2	0	0	0	0	Partner of Important gene	None	0.515054	1.81584
SNTB1	0	0	0	0	Partner of Important gene	None	0.913706	0.809241
SNTA1	0	0	0	0	Partner of Important gene	None	0.327105	0
SNRPB	0	0	0	0	Partner of Important gene	None	0.188203	5.48919
SNRNP40	0	0	0	0	Partner of Important gene	None	0.375378	0.481229
SNIP1	0	0	0	0	Partner of Important gene	None	0.549024	0.851225
SNAPIN	0	0	0	0	Partner of Important gene	None	0.478386	0
SNAPC5	0	0	0	0	Partner of Important gene	None	0.449309	2.87946
SMURF1	0	0	0	0	Partner of Important gene	Immune-related pathway	0.506639	0.227306
SMNDC1	0	0	0	0	Partner of Important gene	None	0.338472	0
SMN2	0	0	0	0	Partner of Important gene	None	0.379098	0
SMN1	0	0	0	0	Partner of Important gene	None	NA	0
SMARCB1	0	0	0	0	Partner of Important gene	None	0.35747	0.671655
SMAD4	0	0	0	0	Partner of Important gene	None	0.879223	0.524743
SMAD3	0	0	0	0	Partner of Important gene	None	0.506261	2.2878
SMAD2	0	0	0	0	Partner of Important gene	None	0.491562	0.542499
SMAD1	0	0	0	0	Partner of Important gene	None	0.358535	1.408
SLC9A3R1	0	0	0	0	Partner of Important gene	None	0.160245	0.89485
SLC38A1	0	0	0	0	Partner of Important gene	None	3.82982	0.966094
SLC25A6	0	0	0	0	Partner of Important gene	None	0.680288	1.51833
SLAMF1	0	0	0	0	Partner of Important gene	None	4.15897	1.39123
SLA	0	0	0	0	Partner of Important gene	None	0.7595	2.00652
SKIL	0	0	0	0	Partner of Important gene	None	1.9646	0.651492
SKAP1	0	0	0	0	Partner of Important gene	None	3.15131	1.931
SIX1	0	0	0	0	Partner of Important gene	None	0.295385	0.545228
SIRT1	0	0	0	0	Partner of Important gene	None	0.432483	0.362976
SIN3B	0	0	-0.456398	0	Partner of Important gene	None	0.169503	0.698185
SHC3	0	0	0	0	Partner of Important gene	Immune- and EGFR-related pathway	1.25264	1.8092
SHC2	0	0	0	0	Partner of Important gene	Immune- and EGFR-related pathway	0.14924	1.33916
SHC1	0	0	0	0	Partner of Important gene	Immune- and EGFR-related pathway	0.172542	1.42241
SH3KBP1	0	0	0	0	Partner of Important gene	Immune- and EGFR-related pathway	1.85572	1.18515
SH3GLB1	0	0	0	0	Partner of Important gene	None	0.233045	1.77954
SH3GL2	0	0	0	0	Partner of Important gene	Immune- and EGFR-related pathway	1.77276	2.38599
SH3BGRL3	0	0	0	0	Partner of Important gene	None	0.634849	5.0564
SH3BGRL	0	0	0	0	Partner of Important gene	None	0.657125	0.814241
SH2D3A	0	0	0	0	Partner of Important gene	None	2.10895	0.864127
SH2D2A	0	0	0	0	Partner of Important gene	None	0.533399	1.43312
SH2D1A	0	0	0	0	Partner of Important gene	Immune-related pathway	0.699305	2.15857
SH2B3	0	0	0	0	Partner of Important gene	None	0.502651	0.767536
SH2B2	0	0	0	0	Partner of Important gene	None	1.12492	0.488615
SH2B1	0	0	0	0	Partner of Important gene	Immune-related pathway	1.30332	0.813839
SGSM2	0	0	0	0	Partner of Important gene	None	0.651751	0.975974
SGK1	0	0	0	0	Partner of Important gene	None	0.54236	0.890374
SFN	0	0	0	0	Partner of Important gene	None	0.317894	1.1278
SF3B6	0	0	0	0	Partner of Important gene	None	NA	NA
SF3B5	0	0	0	0	Partner of Important gene	None	0.57061	0
SF3B4	0	0	0	0	Partner of Important gene	None	0.501924	1.54314
SF3B14	0	0	0	0	Partner of Important gene	None	0.4285	1.522
SF1	0	0	0	0	Partner of Important gene	None	0.604403	0.996917
SERPINE1	0	0	0	0	Partner of Important gene	None	0.09456	2.06232
SERPINA5	0	0	0	0	Partner of Important gene	None	4.85218	0.666212
SEPSECS	0	0	0	0	Partner of Important gene	None	0.360003	0.247736
SEPP1	0	0	0	0	Partner of Important gene	None	0.234163	NA
SENP2	0	0	0	0	Partner of Important gene	None	1.84368	2.36819
SEMA4D	0	0	0	0	Partner of Important gene	None	1.21009	0.729621
SELL	0	0	0	0	Partner of Important gene	Immune-related pathway	0.638499	1.53223
SEC61B	0	0	0	0	Partner of Important gene	Immune-related pathway	0.432382	0
SEC61A1	0	0	0	0	Partner of Important gene	Immune-related pathway	0.59563	0.693789
SEC22A	0	0	0	0	Partner of Important gene	None	2.23792	0.712431
SDCBP	0	0	0	0	Partner of Important gene	None	0.332009	1.56549
SDC2	0	0	0	0	Partner of Important gene	None	0.536082	0.814668
SDC1	0	0	0	0	Partner of Important gene	None	3.03636	0.965799
SCNN1B	0	0	-0.444292	0	Partner of Important gene	None	2.06095	1.02092
SCNN1A	0	0	0	0	Partner of Important gene	None	2.08302	1.54945
SCGB1A1	0	0	0	0	Partner of Important gene	None	0.291116	2.21741
SCAPER	0	0	0	0	Partner of Important gene	None	1.24812	1.37978
SCAMP3	0	0	0	0	Partner of Important gene	None	0.291537	1.23202
SAT1	0	0	0	0	Partner of Important gene	None	0.314059	0.94753
S100A4	0	0	0	0	Partner of Important gene	None	0.429203	0
RYK	0	0	0	0	Partner of Important gene	None	NA	0.876008
RUSC2	0	0	0	0	Partner of Important gene	None	0.237809	1.02954
RUFY4	0	0	0	0	Partner of Important gene	None	0.536982	1.05858
RPS6KA5	0	0	0	0	Partner of Important gene	Immune-related pathway	0.217378	1.5088
RPAIN	0	0	0	0	Partner of Important gene	None	0.228096	0
RNPS1	0	0	0	0	Partner of Important gene	None	0.229152	0.429366
RNF43	0	0	0	0	Partner of Important gene	None	0.635898	0.564133
RNF41	0	0	0	0	Partner of Important gene	Immune-related pathway	0.40342	1.13007
RNF32	0	0	0	0	Partner of Important gene	None	0.141865	1.99857
RNF31	0	0	0	0	Partner of Important gene	None	2.32084	1.18832
RNF167	0	0	0	0	Partner of Important gene	None	0.425276	1.76712
RNF130	0	0	0	0	Partner of Important gene	Immune-related pathway	0.480131	0.43766
RNF11	0	0	0	0	Partner of Important gene	None	0.38254	1.20241
RNF10	0	0	0	0	Partner of Important gene	None	0.292482	0.869539
RIPK1	0	0	0	0	Partner of Important gene	Immune-related pathway	1.51141	0.661323
RIN2	0	0	0	0	Partner of Important gene	None	0.108843	0.824539
RICTOR	0	0	0	0	Partner of Important gene	Immune- and EGFR-related pathway	1.85295	0.817013
RIBC2	0	0	0	0	Partner of Important gene	None	0.534076	0.50472
RHEB	0	0	0	0	Partner of Important gene	None	0.491211	1.04138
RGS16	0	0	0	0	Partner of Important gene	None	0.56541	1.23898
REL	0	0	0	0	Partner of Important gene	Immune-related pathway	0.849631	0.739417
RDH11	0	0	0	0	Partner of Important gene	None	0.886125	0
RCHY1	0	0	0	0	Partner of Important gene	Immune-related pathway	0.09553	0
RBP1	0	0	0	0	Partner of Important gene	None	0.576767	3.77137
RBMX	0	0	0	0	Partner of Important gene	None	0.033174	1.95146
RBM48	0	0	0	0	Partner of Important gene	None	0.455476	2.18376
RBM17	0	0	0	0	Partner of Important gene	None	0.103047	0.347254
RBBP5	0	0	0	0	Partner of Important gene	None	1.18015	0.796284
RASA1	0	0	0	0	Partner of Important gene	Immune- and EGFR-related pathway	0.92337	1.48018
RAPGEF3	0	0	0	0	Partner of Important gene	Immune-related pathway	2.09627	1.08076
RAP1GDS1	0	0	0	0	Partner of Important gene	None	0.454061	0.514651
RAP1GAP	0	0	0	0	Partner of Important gene	Immune-related pathway	1.11909	0.956848
RAP1A	0	0	0	0	Partner of Important gene	Immune- and EGFR-related pathway	0.493475	1.93536
RAF1	0	0	0	0	Partner of Important gene	Immune- and EGFR-related pathway	1.51979	2.21669
RAC1	0	0	-1.41558	0	Partner of Important gene	Immune-related pathway	2.5914	25.3345
RABAC1	0	0	0	0	Partner of Important gene	None	1.18904	1.64838
RAB3A	0	0	0	0	Partner of Important gene	None	0.605508	1.54663
RAB27A	0	0	0	0	Partner of Important gene	None	0.403469	1.38146
PXN	0	0	0	0	Partner of Important gene	EGFR-related pathway	0.931075	0.432573
PTPRS	-0.789765	0	0	0	Partner of Important gene	None	4.90658	0.941572
PTPRO	0	0	0	0	Partner of Important gene	None	2.23313	1.8853
PTPRJ	0	0	0	0	Partner of Important gene	Immune-related pathway	0.738507	0.893415
PTPRG	0	0	0	0	Partner of Important gene	None	2.73408	0.703893
PTPRF	0	0	0	0	Partner of Important gene	None	0.541771	1.09282
PTPRCAP	0	0	0	0	Partner of Important gene	None	0.49204	0
PTPN6	0	0	0	0	Partner of Important gene	Immune-related pathway	0.829866	0.915868
PTPN4	0	0	0	0	Partner of Important gene	None	0.425171	0.997066
PTPN2	0	0	0	0	Partner of Important gene	Immune-related pathway	0.988597	0.862577
PTPN12	0	0	0	0	Partner of Important gene	None	2.83436	0.558801
PTPN11	0	0	0	0	Partner of Important gene	Immune- and EGFR-related pathway	0.633509	2.1673
PTPN1	0	0	0	0	Partner of Important gene	Immune-related pathway	1.54645	1.65133
PTN	0	0	0	0	Partner of Important gene	None	2.17493	1.3226
PTK6	0	0	0	0	Partner of Important gene	None	0.408375	0.985139
PTK2B	0	0	0	0	Partner of Important gene	Immune-related pathway	0.858905	0.862449
PTK2	0	0	0	0	Partner of Important gene	Immune- and EGFR-related pathway	1.44804	1.41636
PTGDS	0	0	0	0	Partner of Important gene	None	0.596475	2.30178
PSMD4	0	0	0	0	Partner of Important gene	Immune- and EGFR-related pathway	0.653454	1.81735
PSMD13	0	0	0	0	Partner of Important gene	Immune- and EGFR-related pathway	0.818066	0.632215
PSMA7	0	0	0	0	Partner of Important gene	Immune- and EGFR-related pathway	0.513604	0
PSEN2	0	0	0	0	Partner of Important gene	None	0.378436	0.404746
PSEN1	0	0	0	0	Partner of Important gene	None	0.679282	0.497844
PRPF40A	0	0	0	0	Partner of Important gene	None	0.372898	2.50556
PROC	0	0	0	0	Partner of Important gene	None	1.38897	2.56995
PRMT6	0	0	0	0	Partner of Important gene	None	0.53197	0
PRMT1	0	0	0	0	Partner of Important gene	None	2.33366	2.61941
PRKDC	0	0	0	0	Partner of Important gene	Immune-related pathway	0.862213	0.990913
PRKD1	0	0	0	0	Partner of Important gene	None	3.89271	1.56601
PRKCE	0	0	0	0	Partner of Important gene	Immune- and EGFR-related pathway	0.406987	0.827112
PRKCD	0	0	0	0	Partner of Important gene	Immune- and EGFR-related pathway	0.213978	0.555292
PRKCA	0	0	0	0	Partner of Important gene	Immune- and EGFR-related pathway	1.37774	2.78215
PRKAR1B	0	0	0	0	Partner of Important gene	Immune- and EGFR-related pathway	2.16837	0.623656
PRKAR1A	0	0	0	0	Partner of Important gene	Immune- and EGFR-related pathway	1.86498	0.644458
PRKACA	0	0	0	0	Partner of Important gene	Immune- and EGFR-related pathway	1.0498	5.18416
PRELP	0	0	0	0	Partner of Important gene	None	0.133286	0.725227
PRDX4	0	0	0	0	Partner of Important gene	None	0.290114	1.17581
PRDX1	0	0	0	0	Partner of Important gene	None	0.445837	3.07687
PRCC	0	0	0	0	Partner of Important gene	None	0.6119	1.2199
PPP6R3	0	0	0	0	Partner of Important gene	None	3.04111	0.936239
PPP6R2	0	0	0	0	Partner of Important gene	None	0.791571	1.62517
PPP6R1	0	0	0	0	Partner of Important gene	None	0.877747	0.132356
PPP5C	0	0	0	0	Partner of Important gene	Immune- and EGFR-related pathway	0.472918	0.363816
PPP2R5A	0	0	0	0	Partner of Important gene	Immune- and EGFR-related pathway	0.427622	1.35306
PPP2R4	0	0	0	0	Partner of Important gene	None	1.7806	0.998754
PPP2R1A	0	0	0	0	Partner of Important gene	Immune- and EGFR-related pathway	0.379166	1.05905
PPP2CB	0	0	0	0	Partner of Important gene	Immune- and EGFR-related pathway	0.310199	0.865766
PPP2CA	0	0	0	0	Partner of Important gene	Immune- and EGFR-related pathway	NA	0.772313
PPP1R1B	0	0	0	0	Partner of Important gene	None	0.261995	0.468775
PPP1R13B	0	0	0	0	Partner of Important gene	None	0.136891	0.935471
PPL	0	0	0	0	Partner of Important gene	None	1.25086	1.82335
PPIB	0	0	0	0	Partner of Important gene	None	0.846243	2.57752
PPFIBP1	0	0	0	0	Partner of Important gene	None	1.97005	0.507473
PPBP	0	0	0	0	Partner of Important gene	None	0.063711	2.20769
POT1	0	0	0	0	Partner of Important gene	None	0.837554	1.33364
POMZP3	0	0	0	0	Partner of Important gene	None	0.745661	0
POMP	0	0	0	0	Partner of Important gene	None	0.332823	1.57992
POM121	0	0	0	0	Partner of Important gene	Immune-related pathway	1.32778	2.43176
POLR3C	0	0	0	0	Partner of Important gene	Immune-related pathway	0.295417	1.0376
POLR2M	0	0	0	0	Partner of Important gene	None	NA	1.51647
PLSCR1	0	0	0	0	Partner of Important gene	None	0.817746	0
PLD2	0	0	0	0	Partner of Important gene	Immune-related pathway	1.83836	0.460279
PLCG2	0	0	0	0	Partner of Important gene	Immune-related pathway	2.67984	0.815858
PLCG1	0	0	0	0	Partner of Important gene	Immune- and EGFR-related pathway	0.895895	1.22823
PLAUR	0	0	0	0	Partner of Important gene	None	1.58803	1.16915
PLAU	0	0	0	0	Partner of Important gene	None	3.55713	0.202463
PLAT	0	0	0	0	Partner of Important gene	None	3.72393	1.33324
PKP4	0	0	0	0	Partner of Important gene	None	0.578841	1.03915
PKD1	0	0	0	0	Partner of Important gene	None	1.4709	1.24039
PISD	0	0	0	0	Partner of Important gene	None	1.03115	0.922559
PIN4	0	0	0	0	Partner of Important gene	None	0.356148	1.63163
PIN1	0	0	0	0	Partner of Important gene	Immune-related pathway	0.329105	0
PIK3R3	0	0	0	0	Partner of Important gene	Immune- and EGFR-related pathway	0.140326	1.03147
PIK3R2	0	0	0	0	Partner of Important gene	Immune- and EGFR-related pathway	3.20318	1.11864
PIK3R1	0	0	-1.37544	0	Partner of Important gene	Immune- and EGFR-related pathway	1.79173	0.987712
PIK3C2B	0	0	0	0	Partner of Important gene	None	1.764	0.817587
PIGY	0	0	0	0	Partner of Important gene	None	NA	0
PID1	0	0	0	0	Partner of Important gene	None	2.31267	1.81542
PICK1	0	0	0	0	Partner of Important gene	None	5.02176	2.88295
PIAS3	0	0	0	0	Partner of Important gene	None	0.331696	0.442335
PI4K2A	0	0	0	0	Partner of Important gene	None	1.78687	0.51893
PHGDH	0	0	0	0	Partner of Important gene	None	0.904816	3.22255
PGM5	0	0	0	0	Partner of Important gene	None	0.528646	1.04417
PDK3	0	0	0	0	Partner of Important gene	None	1.7529	1.92016
PDIA4	0	0	0	0	Partner of Important gene	None	0.529767	0.470198
PDIA2	0	0	0	0	Partner of Important gene	None	1.10566	1.62464
PDGFRB	0	0	0	0	Partner of Important gene	Immune- and EGFR-related pathway	0.6875	1.16235
PDGFB	0	0	0	0	Partner of Important gene	Immune- and EGFR-related pathway	0.826113	1.29321
PDCD6IP	0	0	0	0	Partner of Important gene	None	2.44469	0.943547
PCNA	0	0	0	0	Partner of Important gene	None	0.438415	0.854064
PCBD1	0	0	0	0	Partner of Important gene	None	0.832825	0
PAXIP1	0	0	0	0	Partner of Important gene	None	2.02936	0.260399
PARD6G	0	0	0	0	Partner of Important gene	None	0.557566	0.843919
PARD3	0	0	0	0	Partner of Important gene	None	1.61406	0.893937
PAM	0	0	0	0	Partner of Important gene	None	0.417854	1.33133
PAICS	0	0	0	0	Partner of Important gene	None	0.10147	0
PAFAH1B1	0	0	0	0	Partner of Important gene	None	1.00709	1.83568
PACSIN3	0	0	0	0	Partner of Important gene	None	0.292057	2.61767
PACSIN2	0	0	0	0	Partner of Important gene	None	0.797754	1.02312
PACSIN1	0	0	0	0	Partner of Important gene	None	2.07746	1.3547
OSBPL10	0	0	0	0	Partner of Important gene	None	5.14926	0.788855
OPTN	0	0	0	0	Partner of Important gene	None	3.79467	0.319391
OLFM2	0	0	0	0	Partner of Important gene	None	0.598147	1.09878
OLFM1	0	0	0	0	Partner of Important gene	None	0.294546	0.854905
OAZ1	0	0	0	0	Partner of Important gene	None	0.560549	0
NUP54	0	0	0	0	Partner of Important gene	Immune-related pathway	0.341903	0.517242
NUMBL	0	0	0	0	Partner of Important gene	None	0.820572	1.33283
NUMB	0	0	0	0	Partner of Important gene	None	0.632815	1.38202
NUFIP2	0	0	0	0	Partner of Important gene	None	2.29551	1.76225
NUDT14	0	0	0	0	Partner of Important gene	None	1.789	1.28295
NTHL1	0	0	0	0	Partner of Important gene	None	0.588903	0
NRG2	0	0	0	0	Partner of Important gene	Immune- and EGFR-related pathway	0.381625	1.03508
NRG1	0	0	0	0	Partner of Important gene	Immune- and EGFR-related pathway	1.49647	1.22855
NR1H2	0	0	0	0	Partner of Important gene	None	0.582827	1.70208
NOTCH2NL	0	0	0	0	Partner of Important gene	None	0.503479	4.73494
NOSTRIN	0	0	0	0	Partner of Important gene	None	0.254535	2.23341
NOSIP	0	0	0	0	Partner of Important gene	None	0.947848	0
NME2	0	0	0	0	Partner of Important gene	None	NA	0.668739
NKG7	0	0	0	0	Partner of Important gene	None	2.04097	1.41456
NINL	0	0	0	0	Partner of Important gene	None	4.34989	0.872864
NID2	0	0	0	0	Partner of Important gene	None	0.793676	1.56978
NID1	0	0	0	0	Partner of Important gene	None	3.84284	1.53437
NEU4	0	0	0	0	Partner of Important gene	None	1.02099	7.27802
NEK9	0	0	0	0	Partner of Important gene	None	0.19482	1.44801
NEDD8	0	0	0	0	Partner of Important gene	None	NA	0
NEDD4L	0	0	0	0	Partner of Important gene	Immune-related pathway	0.095974	1.49508
NEDD4	0	0	0	0	Partner of Important gene	Immune-related pathway	3.16154	0.13252
NECAP2	0	0	0	0	Partner of Important gene	None	0.78815	2.3561
NDUFA4L2	0	0	0	0	Partner of Important gene	None	0.559125	3.28712
NDN	0	0	0	0	Partner of Important gene	None	1.74879	1.92348
NDFIP2	0	0	0	0	Partner of Important gene	None	1.08015	0.292816
NDFIP1	0	0	0	0	Partner of Important gene	None	0.462529	1.99888
NDEL1	0	0	0	0	Partner of Important gene	None	0.507217	0.713222
NCOA6	0	0	0	0	Partner of Important gene	None	1.68488	1.78031
NCK2	0	0	0	0	Partner of Important gene	None	0.864414	2.39586
NCK1	0	0	0	0	Partner of Important gene	Immune-related pathway	0.179507	1.78971
NCAM1	0	0	0	0	Partner of Important gene	Immune- and EGFR-related pathway	NA	0.593862
NAGK	0	0	0	0	Partner of Important gene	None	0.835509	2.08526
NAALADL2	0	0	0	0	Partner of Important gene	None	4.57342	0.817983
MYOM2	-1.32419	-0.681602	-0.0243794	0	Partner of Important gene	None	1.92797	1.51793
MYOM1	0	0	0	0	Partner of Important gene	None	1.27994	0.769162
MYOD1	0	0	0	0	Partner of Important gene	None	0.817794	0.754292
MYC	0	0	0	0	Partner of Important gene	None	NA	3.4522
MVB12B	0	0	0	0	Partner of Important gene	None	0.33623	1.05835
MUC1	0	0	0	0	Partner of Important gene	None	1.29768	1.3287
MTTP	0	0	0	0	Partner of Important gene	None	4.78456	2.38169
MRFAP1L1	0	0	0	0	Partner of Important gene	None	0.841097	0
MRAS	0	0	0	0	Partner of Important gene	None	2.11525	1.61377
MPRIP	0	0	0	0	Partner of Important gene	None	0.531881	0.347726
MOBKL3	0	0	0	0	Partner of Important gene	None	NA	NA
MMP2	0	0	0	0	Partner of Important gene	None	1.6603	1.65918
MMP14	0	0	0	0	Partner of Important gene	None	1.00526	1.19899
MLH1	0	0	0	0	Partner of Important gene	None	0.34026	0.497959
MLF1IP	0	0	0	0	Partner of Important gene	None	0.391735	NA
METTL21A	0	0	0	0	Partner of Important gene	None	0.468648	2.75838
MET	0	0	0	0	Partner of Important gene	None	6.25494	0.862753
MEP1A	0	0	-0.301582	0	Partner of Important gene	None	0.956458	3.01183
MEOX2	0	0	0	0	Partner of Important gene	None	0.651743	2.25829
MEGF6	0	0	0	0	Partner of Important gene	None	1.38045	1.35673
MEA1	0	0	0	0	Partner of Important gene	None	0.334628	1.51802
MDK	0	0	0	0	Partner of Important gene	None	0.584154	0
MDH1	0	0	0	0	Partner of Important gene	None	0.189373	1.67069
MC4R	0	0	0	0	Partner of Important gene	None	0.627142	0.282357
MBL2	0	0	0	0	Partner of Important gene	Immune-related pathway	1.89368	1.47502
MBD3	0	0	0	0	Partner of Important gene	None	0.861988	1.02488
MATR3	0	0	0	0	Partner of Important gene	None	0.0538	1.34551
MATN2	0	0	0	0	Partner of Important gene	None	4.52337	0.479083
MAST2	0	0	0	0	Partner of Important gene	None	2.0275	0.802183
MAST1	0	0	0	0	Partner of Important gene	None	3.12422	0.833927
MARK4	0	0	0	0	Partner of Important gene	None	0.303349	1.00085
MAPK8IP2	0	0	0	0	Partner of Important gene	None	0.085966	1.26218
MAPK8IP1	0	0	0	0	Partner of Important gene	None	0.357398	1.62034
MAPK6	0	0	0	0	Partner of Important gene	None	0.743043	2.46148
MAPK3	0	0	0	0	Partner of Important gene	Immune- and EGFR-related pathway	0.589948	1.10721
MAPK14	0	0	0	0	Partner of Important gene	Immune-related pathway	1.43432	2.30613
MAPK1	0	0	0	0	Partner of Important gene	Immune- and EGFR-related pathway	0.804397	2.93872
MAP4K1	0	0	0	0	Partner of Important gene	None	0.951318	0.911614
MAP3K8	0	0	0	0	Partner of Important gene	Immune-related pathway	0.267572	0.65453
MAP3K5	0	0	0	0	Partner of Important gene	None	0.79961	1.35136
MAP3K14	0	0	0	0	Partner of Important gene	Immune-related pathway	1.45957	NA
MAP3K12	0	0	0	0	Partner of Important gene	None	0.671886	0.540922
MAP3K1	0	0	0	0	Partner of Important gene	Immune-related pathway	1.56839	0.320168
MALL	0	0	0	0	Partner of Important gene	None	0.651272	2.50693
MAL2	0	0	0	0	Partner of Important gene	None	0.907174	0
MAGI3	0	0	0	0	Partner of Important gene	None	0.070292	0.595646
MAGEB18	0	0	0	0	Partner of Important gene	None	3.15103	1.21696
MAGEA11	0	0	0	0	Partner of Important gene	None	0.27728	2.02246
MAG	0	0	0	0	Partner of Important gene	None	2.09448	1.52684
MAD2L1	0	0	0	0	Partner of Important gene	None	0.631479	1.7455
LYN	0	0	0	0	Partner of Important gene	Immune-related pathway	0.577175	1.96823
LXN	0	0	0	0	Partner of Important gene	None	0.328545	3.12214
LUC7L2	0	0	0	0	Partner of Important gene	None	NA	2.7241
LSM3	0	0	0	0	Partner of Important gene	None	0.288421	1.08144
LRSAM1	0	0	0	0	Partner of Important gene	Immune-related pathway	0.4658	0.662405
LRPAP1	0	0	0	0	Partner of Important gene	None	0.552371	1.41684
LRP8	0	0	0	0	Partner of Important gene	None	0.861967	0.528197
LRP6	0	0	0	0	Partner of Important gene	None	0.845624	0.882487
LRP2BP	0	0	0	0	Partner of Important gene	None	0.276163	0.461665
LRIG1	0	0	0	0	Partner of Important gene	EGFR-related pathway	4.76485	1.74514
LNX2	0	0	0	0	Partner of Important gene	None	0.548168	0.968943
LIPC	0	0	0	0	Partner of Important gene	None	1.90438	3.15786
LGALS3	0	0	0	0	Partner of Important gene	Immune-related pathway	0.387059	0
LGALS14	0	0	0	0	Partner of Important gene	None	1.46049	1.14749
LGALS1	0	0	0	0	Partner of Important gene	None	0.581259	0
LEPROTL1	0	0	0	0	Partner of Important gene	None	0.628552	0
LDLRAP1	0	0	0	0	Partner of Important gene	None	0.380656	0
LDLR	0	0	-1.0005	0	Partner of Important gene	None	0.654162	2.18261
LCLAT1	0	0	0	0	Partner of Important gene	None	0.390955	0.456095
LCE3C	0	0	0	0	Partner of Important gene	None	0.275102	0
LAMP1	0	0	0	0	Partner of Important gene	None	0.050291	2.37801
KY	0	0	0	0	Partner of Important gene	None	0.257777	0.6794
KRTAP9-2	0	0	0	0	Partner of Important gene	None	0.181942	7.19729
KRTAP4-2	0	0	0	0	Partner of Important gene	None	0.43389	2.61523
KRTAP4-12	0	0	0	0	Partner of Important gene	None	0.300494	1.33322
KRTAP10-9	0	0	0	0	Partner of Important gene	None	0.67015	0.586423
KRTAP10-8	0	0	0	0	Partner of Important gene	None	4.702	1.10541
KRTAP10-7	0	0	0	0	Partner of Important gene	None	0.719151	0.332661
KRTAP10-5	0	0	0	0	Partner of Important gene	None	0.707173	1.37185
KRTAP10-3	0	0	0	0	Partner of Important gene	None	0.803092	0.53786
KRTAP10-1	0	0	0	0	Partner of Important gene	None	1.4573	1.30359
KRT40	0	0	0	0	Partner of Important gene	None	7.59195	0.623084
KRT31	0	0	0	0	Partner of Important gene	None	1.38222	0.867534
KPNA2	0	0	0	0	Partner of Important gene	Immune-related pathway	0.397838	2.05971
KNG1	0	0	0	0	Partner of Important gene	None	1.21067	2.82718
KLKB1	0	0	0	0	Partner of Important gene	None	3.51864	1.58701
KLHL41	0	0	0	0	Partner of Important gene	None	1.66803	0.876153
KIF23	0	0	0	0	Partner of Important gene	Immune-related pathway	0.330343	2.3138
KIAA0664	0	0	0	0	Partner of Important gene	None	NA	NA
KIAA0408	0	0	0	0	Partner of Important gene	None	0.256375	1.97595
KIAA0182	0	0	0	0	Partner of Important gene	None	NA	NA
KHDRBS1	0	0	0	0	Partner of Important gene	None	0.4928	2.39802
KCTD9P2	0	0	0	0	Partner of Important gene	None	NA	NA
KCTD6	0	0	0	0	Partner of Important gene	None	0.415055	1.77875
KCTD13	0	0	0	0	Partner of Important gene	None	0.271307	1.01371
KCTD1	0	0	0	0	Partner of Important gene	None	0.300852	0.209766
KCNRG	0	0	0	0	Partner of Important gene	None	0.773589	0.566181
KCNJ4	0	0	0	0	Partner of Important gene	None	0.347014	0.707406
KCNJ12	0	0	0	0	Partner of Important gene	None	3.18376	0.665342
KCNC1	0	0	0	0	Partner of Important gene	None	0.604247	1.30669
KBTBD10	0	0	0	0	Partner of Important gene	None	NA	NA
KANK2	0	0	0	0	Partner of Important gene	None	0.509369	0.403938
JUP	0	0	0	0	Partner of Important gene	None	0.536043	0.81753
JPH1	0	0	0	0	Partner of Important gene	None	1.70117	0.664591
JAK2	0	0	0	0	Partner of Important gene	Immune- and EGFR-related pathway	3.46803	0.361456
JAK1	0	0	0	0	Partner of Important gene	Immune- and EGFR-related pathway	1.96107	0.904894
ITSN1	0	0	0	0	Partner of Important gene	None	0.440156	1.27262
ITGB1BP2	0	0	0	0	Partner of Important gene	None	0.539344	1.29229
ITGB1BP1	0	0	0	0	Partner of Important gene	None	0.288808	0
ITGB1	0	0	0	0	Partner of Important gene	Immune-related pathway	0.832047	0.622928
ITCH	0	0	0	0	Partner of Important gene	Immune-related pathway	0.186433	0.933122
ISG20L2	0	0	0	0	Partner of Important gene	None	0.470559	0.667128
IRS4	0	0	0	0	Partner of Important gene	None	0.554115	0.58836
IRS2	0	0	0	0	Partner of Important gene	Immune- and EGFR-related pathway	0.544613	0.257227
IRS1	0	0	0	0	Partner of Important gene	Immune- and EGFR-related pathway	0.435931	1.31284
IRF7	0	0	0	0	Partner of Important gene	Immune-related pathway	0.339852	4.03021
INSRR	0	0	0	0	Partner of Important gene	None	1.92712	0.873606
INPPL1	0	0	0	0	Partner of Important gene	Immune-related pathway	0.874194	1.15447
IMMT	0	0	0	0	Partner of Important gene	None	0.549296	0.922377
IGSF5	0	0	0	0	Partner of Important gene	None	0.898977	1.23638
IGSF21	0	0	0	0	Partner of Important gene	None	2.49126	0.923584
IGFBP3	0	0	0	0	Partner of Important gene	None	0.69788	2.38011
IGF1R	0	-0.283231	0	0	Partner of Important gene	None	0.399096	1.59034
IFITM1	0	0	0	0	Partner of Important gene	Immune-related pathway	0.665078	0
HTRA1	0	0	0	0	Partner of Important gene	None	0.975324	1.76169
HSPA8	0	0	0	0	Partner of Important gene	None	0.184263	0.982867
HSPA4	0	0	0	0	Partner of Important gene	None	0.141267	0.468392
HSPA1A	0	0	0	0	Partner of Important gene	None	1.08656	0
HSP90B1	0	0	0	0	Partner of Important gene	Immune-related pathway	0.460419	0.648872
HSP90AB1	0	0	0	0	Partner of Important gene	Immune-related pathway	0.453451	2.95401
HSP90AA1	0	0	0	0	Partner of Important gene	Immune- and EGFR-related pathway	0.619355	2.1251
HRAS	0	0	0	0	Partner of Important gene	Immune- and EGFR-related pathway	0.561637	9.09873
HOMEZ	0	0	0	0	Partner of Important gene	None	2.29115	1.15395
HGS	0	0	0	0	Partner of Important gene	EGFR-related pathway	0.555661	3.41335
HGFAC	0	0	0	0	Partner of Important gene	None	0.521354	1.33974
HEXIM1	0	0	0	0	Partner of Important gene	None	0.673672	0
HDAC6	0	0	0	0	Partner of Important gene	None	0.359423	0.391117
HDAC3	0	0	0	0	Partner of Important gene	None	0.790041	3.92627
HDAC1	0	0	0	0	Partner of Important gene	None	0.706257	0.256593
HCN4	0	0	0	0	Partner of Important gene	None	1.14994	0.980172
HCN3	0	0	0	0	Partner of Important gene	None	0.91605	4.17925
HCN2	0	0	0	0	Partner of Important gene	None	7.2233	0.808657
HBEGF	0	0	0	0	Partner of Important gene	Immune- and EGFR-related pathway	0.538098	2.4041
HAUS1	0	0	0	0	Partner of Important gene	None	0.495079	5.03978
H2AFX	0	0	0	0	Partner of Important gene	None	0.633761	5.01135
GRIN3B	0	0	0	0	Partner of Important gene	None	0.945784	1.70879
GRID2IP	0	0	0	0	Partner of Important gene	None	0.596939	0
GRB2	0	0	0	0	Partner of Important gene	Immune- and EGFR-related pathway	0.671355	1.2924
GRB14	0	0	0	0	Partner of Important gene	None	0.311923	1.42111
GRB10	0	0	0	0	Partner of Important gene	None	0.364883	0.745311
GPM6B	0	0	0	0	Partner of Important gene	None	0.310389	2.2871
GPATCH11	0	0	0	0	Partner of Important gene	None	0.271909	0
GP1BA	0	0	0	0	Partner of Important gene	None	0.43585	1.10058
GOT1	0	0	0	0	Partner of Important gene	None	1.53937	1.45217
GOPC	0	0	0	0	Partner of Important gene	None	NA	1.56396
GNAI2	0	0	0	0	Partner of Important gene	None	1.38552	2.89474
GLRX3	0	0	0	0	Partner of Important gene	None	0.341418	0.555022
GK	0	0	0	0	Partner of Important gene	None	0.829973	2.38753
GIT1	0	0	0	0	Partner of Important gene	None	2.45916	0.714905
GFI1B	0	0	0	0	Partner of Important gene	None	0.36234	0.886172
GDE1	0	0	0	0	Partner of Important gene	None	1.5055	2.11154
GAS7	0	0	0	0	Partner of Important gene	None	0.37543	0.192606
GAPDH	0	0	0	0	Partner of Important gene	None	0.577256	1.66874
GABARAPL2	0	0	0	0	Partner of Important gene	None	0.529154	0
GABARAP	0	0	0	0	Partner of Important gene	None	0.506506	0
GAB1	0	0	-1.41513	0	Partner of Important gene	Immune- and EGFR-related pathway	0.886732	0.65449
FYN	0	0	0	0	Partner of Important gene	Immune- and EGFR-related pathway	0.212432	1.29571
FXR1	0	0	0	0	Partner of Important gene	None	0.120937	1.1811
FURIN	0	0	0	0	Partner of Important gene	None	1.10403	1.08922
FRS2	0	0	0	0	Partner of Important gene	Immune- and EGFR-related pathway	0.420793	1.06578
FNDC3B	0	0	0	0	Partner of Important gene	None	1.30485	0.625237
FN1	0	0	0	0	Partner of Important gene	Immune- and EGFR-related pathway	0.604939	0.891502
FKBP8	0	0	0	0	Partner of Important gene	None	0.077195	2.12589
FKBP4	0	0	0	0	Partner of Important gene	None	0.502902	0.477607
FIS1	0	0	0	0	Partner of Important gene	None	0.58462	0
FES	0	0	0	0	Partner of Important gene	None	0.454218	2.09725
FER	0	0	0	0	Partner of Important gene	None	1.06378	0.493221
FAM9B	0	0	0	0	Partner of Important gene	None	1.1162	0.296739
FAM46C	0	0	0	0	Partner of Important gene	None	0.591406	1.81901
FAM46A	0	0	0	0	Partner of Important gene	None	0.195626	0.40607
FAM125B	0	0	0	0	Partner of Important gene	None	NA	NA
FAM124A	0	0	0	0	Partner of Important gene	None	0.176762	0.964451
FAH	0	0	0	0	Partner of Important gene	None	0.335033	0.933562
EZR	0	0	0	0	Partner of Important gene	None	0.559648	1.53727
EXT2	0	0	0	0	Partner of Important gene	None	1.42657	0.795131
EXOSC1	0	0	0	0	Partner of Important gene	None	0.428237	0.924032
EXOC6	0	0	0	0	Partner of Important gene	None	1.97629	0.779637
EXOC1	0	0	0	0	Partner of Important gene	None	0.480634	3.9859
ESR1	0	0	0	0	Partner of Important gene	None	0.299044	2.65588
ERRFI1	0	0	0	0	Partner of Important gene	None	0.492463	0.508869
EREG	0	0	0	0	Partner of Important gene	Immune- and EGFR-related pathway	1.83387	2.70573
EPS8	0	0	0	0	Partner of Important gene	None	4.30949	1.82495
EPS15	0	0	0	0	Partner of Important gene	EGFR-related pathway	0.965143	1.48573
EPN1	0	0	0	0	Partner of Important gene	EGFR-related pathway	0.342043	2.56069
EPB41L3	0	0	0	0	Partner of Important gene	None	1.29187	0.123006
EPB41	0	0	0	0	Partner of Important gene	None	1.38943	3.30812
EIF3I	0	0	0	0	Partner of Important gene	None	0.316134	0.860925
EFHC1	0	0	0	0	Partner of Important gene	None	0.617221	0.771867
EFEMP2	0	0	0	0	Partner of Important gene	None	0.729846	0.560374
EEF1G	0	0	0	0	Partner of Important gene	None	0.511164	0.76211
EEA1	0	0	0	0	Partner of Important gene	Immune-related pathway	0.505476	0.30841
DTNBP1	0	0	0	0	Partner of Important gene	None	4.61003	3.32274
DTNB	0	0	0	0	Partner of Important gene	None	1.97997	0.523546
DTNA	0	0	0	0	Partner of Important gene	None	4.16217	0.990245
DOK6	0	0	0	0	Partner of Important gene	None	1.1733	2.00658
DOK5	0	0	0	0	Partner of Important gene	None	2.7231	1.23139
DOK4	0	0	0	0	Partner of Important gene	None	0.401767	3.66022
DOCK9	0	0	0	0	Partner of Important gene	None	0.091411	0.583361
DNMBP	0	0	0	0	Partner of Important gene	None	1.287	0.852199
DNM1	0	0	0	0	Partner of Important gene	Immune-related pathway	0.920515	0.496888
DNAJB6	0	0	0	0	Partner of Important gene	None	0.41355	1.8276
DNAJB5	0	0	0	0	Partner of Important gene	None	0.27733	0.582737
DISC1	0	0	0	0	Partner of Important gene	None	0.276905	1.08641
DIABLO	0	0	0	0	Partner of Important gene	None	0.252173	1.62988
DHX58	0	0	0	0	Partner of Important gene	Immune-related pathway	0.992025	2.2404
DCN	0	0	0	0	Partner of Important gene	None	2.21384	2.5535
DAZAP2	0	0	0	0	Partner of Important gene	None	0.396291	0
CYTH2	0	0	0	0	Partner of Important gene	None	0.947018	2.81795
CXCL6	0	0	0	0	Partner of Important gene	None	0.607863	1.42859
CXCL5	0	0	0	0	Partner of Important gene	None	0.521688	7.25286
CUBN	-0.657933	0	0	0	Partner of Important gene	None	1.85393	1.3161
CTNNB1	0	0	-1.0005	0	Partner of Important gene	Immune-related pathway	4.03749	3.73838
CTNNAL1	0	0	0	0	Partner of Important gene	None	0.161044	0.979131
CRYAB	0	0	0	0	Partner of Important gene	None	0.345834	0.942034
CRKL	0	0	0	0	Partner of Important gene	Immune-related pathway	0.52501	1.36059
CPNE2	0	0	0	0	Partner of Important gene	None	0.382708	1.08688
CNTN1	0	0	0	0	Partner of Important gene	None	1.87611	1.13738
CMTM5	0	0	0	0	Partner of Important gene	None	0.699082	1.22707
CLTC	0	0	-0.337531	0	Partner of Important gene	Immune-related pathway	0.523653	1.2593
CLNK	0	0	0	0	Partner of Important gene	None	1.19053	1.66911
CLINT1	0	0	0	0	Partner of Important gene	None	0.148058	0.219095
CIB3	0	0	0	0	Partner of Important gene	None	0.452166	2.97963
CEP76	0	0	0	0	Partner of Important gene	None	0.384402	1.75442
CEP63	0	0	0	0	Partner of Important gene	None	0.492124	2.38646
CEP55	0	0	0	0	Partner of Important gene	None	0.124174	2.3185
CDC37	0	0	0	0	Partner of Important gene	EGFR-related pathway	0.847948	2.0854
CD9	0	0	0	0	Partner of Important gene	None	1.04408	2.55883
CD82	0	0	0	0	Partner of Important gene	None	0.636192	0
CD81	0	0	0	0	Partner of Important gene	Immune-related pathway	0.732459	0
CD79B	0	0	0	0	Partner of Important gene	Immune-related pathway	1.82368	0
CD79A	0	0	0	0	Partner of Important gene	Immune-related pathway	0.905919	0
CD22	0	0	0	0	Partner of Important gene	Immune-related pathway	5.16865	1.99666
CCDC88A	0	0	0	0	Partner of Important gene	None	1.13736	0.426577
CCDC75	0	0	0	0	Partner of Important gene	None	NA	NA
CCDC57	0	0	0	0	Partner of Important gene	None	4.52292	1.0916
CCDC146	0	0	0	0	Partner of Important gene	None	0.354846	1.37575
CCDC114	0	0	0	0	Partner of Important gene	None	2.95797	1.06984
CCDC101	0	0	0	0	Partner of Important gene	None	0.839746	0.711546
CBLC	0	0	0	0	Partner of Important gene	None	2.07891	0.72554
CATSPERD	0	0	-0.014152	0	Partner of Important gene	None	0.993066	1.51824
CATSPER1	0	0	0	0	Partner of Important gene	None	1.52393	0.386062
CANX	0	0	0	0	Partner of Important gene	Immune-related pathway	0.046666	0.279109
CALR	0	0	0	0	Partner of Important gene	Immune-related pathway	0.467595	0.819949
CALCR	0	0	0	0	Partner of Important gene	None	0.724679	1.46204
C1QTNF9	0	0	0	0	Partner of Important gene	None	0.26003	2.44417
C1QTNF1	0	0	0	0	Partner of Important gene	None	0.478032	0.531292
BTBD10	0	0	0	0	Partner of Important gene	None	0.383421	0.273181
BGN	0	0	0	0	Partner of Important gene	None	0.245382	6.74601
BANP	0	0	0	0	Partner of Important gene	None	1.69223	2.7693
ATXN7	0	0	0	0	Partner of Important gene	None	1.76989	0.54677
ATRAID	0	0	0	0	Partner of Important gene	None	0.772636	0
ATPAF2	0	0	0	0	Partner of Important gene	None	0.563219	0
ATP6V1G1	0	0	0	0	Partner of Important gene	Immune-related pathway	0.782073	2.4427
ATP13A2	-1.64729	0	0	0	Partner of Important gene	None	2.35263	1.99398
ASH2L	0	0	0	0	Partner of Important gene	None	0.177624	1.24509
ARRB2	0	0	0	0	Partner of Important gene	Immune- and EGFR-related pathway	0.689952	2.34029
ARRB1	0	0	0	0	Partner of Important gene	Immune- and EGFR-related pathway	3.42015	1.92851
ARR3	0	0	0	0	Partner of Important gene	None	1.70971	2.12391
ARL6IP1	0	0	0	0	Partner of Important gene	None	0.396655	3.2491
ARHGEF10L	0	0	0	0	Partner of Important gene	None	0.461256	1.45066
ARFGAP1	0	0	0	0	Partner of Important gene	None	0.264029	3.96707
APPL1	0	0	0	0	Partner of Important gene	None	0.166519	2.29446
APC	0	0	0	0	Partner of Important gene	None	3.58028	1.44311
APBB3	0	0	0	0	Partner of Important gene	None	0.065963	0.343011
APBA3	0	0	0	0	Partner of Important gene	None	0.867768	1.0842
AP3B1	0	0	0	0	Partner of Important gene	None	1.04876	0.577166
AP2M1	0	0	0	0	Partner of Important gene	Immune- and EGFR-related pathway	0.366424	0.650431
AP1M2	0	0	0	0	Partner of Important gene	Immune-related pathway	2.29532	0.925647
AP1M1	0	0	0	0	Partner of Important gene	Immune-related pathway	2.93449	0.662791
ANKS1B	0	0	-0.0816777	0	Partner of Important gene	None	1.66512	0.982817
ANKS1A	0	0	0	0	Partner of Important gene	None	1.43085	0.903893
ANKRD28	0	0	0	0	Partner of Important gene	None	0.065462	0.9285
ANKRD1	0	0	0	0	Partner of Important gene	None	0.837344	0.254326
AMOT	0	0	0	0	Partner of Important gene	None	7.31247	0.514537
ALKBH3	0	0	0	0	Partner of Important gene	None	0.495875	0.997062
AKTIP	0	0	0	0	Partner of Important gene	None	0.132142	1.55864
AKAP12	0	0	0	0	Partner of Important gene	None	1.23707	0.431923
AGTRAP	0	0	0	0	Partner of Important gene	None	0.712655	1.47606
AGTPBP1	0	0	0	0	Partner of Important gene	None	0.437904	1.74413
AFF4	0	0	-1.0005	0	Partner of Important gene	None	4.67148	1.37789
ADAMTSL4	0	0	0	0	Partner of Important gene	None	0.201786	1.03958
ACY3	0	0	0	0	Partner of Important gene	None	0.88065	1.20217
ABLIM2	0	0	0	0	Partner of Important gene	None	0.446717	1.0262
