# Supplementary material for: Predicting clinical benefit of immunotherapy by antigenic or functional mutations affecting tumour immunogenicity
Source: Nat Commun. 2020 Feb 19;11:951. doi: 10.1038/s41467-020-14562-z (PMC7031381; doi:10.1038/s41467-020-14562-z)
Supplement: Supplementary file 11 — Source Data [file 41467_2020_14562_MOESM11_ESM.xlsx]

## Sheet: Fig1B_1
HLA	NetMHCpan	ANN	NetMHCcons	SMMPMBEC	CNN
ic50_1028553_HLA-A-0201	0.85	0.925	0.925	0.825	0.95
ic50_1028790_HLA-A-6802	0.812	0.829	0.825	0.801	0.910256
ic50_1028790_HLA-A-0203	0.856	0.863	0.852	0.826	0.908889
ic50_1028790_HLA-A-0201	0.764	0.724	0.747	0.742	0.835556
ic50_1024516_HLA-A-6802	0.789	0.718	0.747	0.727	0.780303
ic50_1024516_HLA-A-0203	0.741	0.675	0.709	0.693	0.767857
ic50_1024516_HLA-A-0201	0.776	0.765	0.773	0.732	0.74269
ic50_1028790_HLA-A-0206	0.876	0.811	0.888	0.861	0.733591
ic50_1024516_HLA-A-0206	0.582	0.564	0.566	0.553	0.656915
ic50_1028554_HLA-A-0201	0.63	0.633	0.633	0.63	0.644444

## Sheet: Fig1B_2
HLA	NetMHCpan	ANN	NetMHCcons	SMMPMBEC	CNN
ic50_1028553_HLA-A-0201	0.843373	0.870588	0.870588	0.825	0.954545
ic50_1028790_HLA-A-6802	0.86747	0.864198	0.878049	0.712329	0.923077
ic50_1028790_HLA-A-0203	0.783784	0.815789	0.815789	0.783784	0.909091
ic50_1028790_HLA-A-0201	0.725	0.771084	0.756098	0.621622	0.907216
ic50_1024516_HLA-A-6802	0.847059	0.843373	0.857143	0.693333	0.886598
ic50_1024516_HLA-A-0203	0.830769	0.882353	0.882353	0.761905	0.835443
ic50_1024516_HLA-A-0201	0.811594	0.861111	0.861111	0.735294	0.813953
ic50_1028790_HLA-A-0206	0.722222	0.702703	0.722222	0.684211	0.8
ic50_1024516_HLA-A-0206	0.5	0.4	0.4	0.5	0.363636
ic50_1028554_HLA-A-0201	0.666667	0.571429	0.521739	0.545455	0.35

## Sheet: Fig2A
Method	P	Cohort
NetMHC	1.85387	Van Allen
NetMHC	1.37675	Snyder
NetMHC	0.130768	Roh
NetMHC	0.838632	Riaz
NetMHC	2.30103	Rizvi
NetMHC	2.52288	Hellmann
NetMHC	1.09691	Our
CNN	2.30103	Van Allen
CNN	1.5376	Snyder
CNN	0.100727	Roh
CNN	0.732828	Riaz
CNN	2	Rizvi
CNN	2.69897	Hellmann
CNN	2	Our

## Sheet: Fig2B_Hellmann
Sample	Neo1	DeathDay	DeathEvent
1	23	42.381	1
2	85	204.024	1
3	0	44.352	0
4	63	113.346	1
5	62	226.695	1
6	25	111.375	1
7	85	1158.11	0
8	92	89.691	1
44	27	9.855	1
45	28	67.023	1
9	47	232.608	1
46	140	99.549	1
47	209	63.081	1
10	109	162.627	1
48	40	68.994	0
11	8	234.579	1
12	88	784.56	0
49	18	349.896	1
50	48	318.357	1
51	515	897.906	0
13	12	718.521	1
52	11	909.732	0
53	104	41.397	1
14	13	50.268	1
15	72	0.987	0
16	5	109.404	1
54	172	154.743	1
17	1	362.709	1
55	78	63.081	1
18	257	891.993	0
19	236	863.409	0
56	80	195.153	1
57	59	61.11	1
20	61	43.368	1
58	58	56.181	1
59	17	69.978	1
60	480	729.363	0
21	120	647.556	0
22	45	74.907	1
23	82	239.508	1
24	21	68.007	1
25	116	664.311	1
61	227	51.252	1
26	545	690	0
27	63	123.204	1
62	598	689.937	1
63	1	656.427	0
28	83	511.539	1
64	10	601.233	0
29	133	77.865	1
65	12	142.917	0
30	69	635.73	0
31	80	69.978	1
32	150	569.691	0
66	98	0.987	0
67	11	75.894	1
33	130	648.543	0
34	16	670.2	0
35	33	69.978	1
36	53	400.164	1
37	72	570.678	0
38	64	234.579	1
39	0	0.9	0
40	76	243.45	1
68	230	238.521	1
69	15	78.849	1
70	152	38.439	1
41	391	406.077	0
42	8	118.275	1
71	1	105.462	1
72	6	68.994	1
73	485	493.8	0
74	163	239.508	1
43	131	152.772	1
75	134	446.49	0

## Sheet: Fig2B_Riaz
Sample	Neo1	DeathDay	DeathEvent
Pt100	2	840	1
Pt103	7	483.7	0
Pt104	0	818.3	0
Pt106	195	91	1
Pt11	37	837.2	1
Pt17	11	56.7	1
Pt18	61	1073.1	0
Pt25	36	100.8	1
Pt27	63	475.3	1
Pt28	7	739.9	1
Pt29	154	273	1
Pt3	54	1143.8	0
Pt30	12	1052.8	0
Pt31	138	961.1	0
Pt32	33	114.1	0
Pt44	73	1092.7	0
Pt48	33	1045.8	0
Pt49	228	826.7	0
Pt5	10	221.9	1
Pt51	51	56.7	0
Pt52	116	476	1
Pt53	13	433.3	1
Pt54	2953	865.2	0
Pt60	218	737.8	0
Pt68	326	842.1	0
Pt72	130	770	1
Pt8	23	259	1
Pt84	8	151.2	1
Pt85	44	903.7	0
Pt86	196	272.3	1
Pt9	144	91.7	1
Pt94	110	980.7	0

## Sheet: Fig2B_Rizvi
Sample	Neo1	DeathDay	DeathEvent
SA9755	596	252	0
HE3202	425	441	0
TU0428	318	63	1
Y2087	223	249	1
RI1933	219	498	0
M4945	202	438	0
ZA6505	199	57	1
CU9061	178	120	0
CA9903	157	435	1
KA3947	127	243	1
SC0899	129	378	0
MA7027	105	54	1
FR9547	144	126	0
AL4602	119	252	0
DI6359	97	294	0
ZA6965	138	132	0
RH090935	96	312	0
SB010944	90	819	0
JB112852	81	99	1
SC6470	84	249	1
SR070761	99	102	1
GR4788	64	57	1
BL3403	65	195	1
DM123062	75	57	1
WA7899	58	57	1
R7495	74	42	1
LO3793	60	105	1
RO3338	62	63	1
LO5004	35	189	1
NI9507	14	57	1
AU5884	17	54	1
VA1330	20	123	1
VA7859	6	189	1

## Sheet: Fig2B_Roh
Sample	Neo1	DeathDay	DeathEvent
2	111	719	0
3	164	447	1
4	68	1083	1
5	280	1052	1
6	28	842	1
7	12	1174	0
9	26	1213	0
12	106	835	0
16	421	613	1
18	43	539	1
19	313	636	1
20	1305	784	0
21	333	247	1
22	19	623	0
23	30	670	0
24	607	1254	0
25	145	894	1
26	684	1256	1
28	244	314	1
29	152	548	1
31	440	1790	0
32	49	927	0
33	339	359	1
34	1779	608	0
37	42	551	1
41	69	861	0
42	100	2111	0
45	266	1320	0
47	165	1092	0
49	799	1094	1
50	1823	1616	0
53	325	277	1
54	288	714	0

## Sheet: Fig2B_SMC
Sample	Neo1	DeathDay	DeathEvent
1660	237	176.721	0
1684	21	194.164	0
1658	127	184.754	0
378	76	119.115	0
1510	139	98.918	0
1029	253	96.3934	1
1878	24	94.0984	0
1733	130	93.4098	0
1760	29	88.8197	0
1817	120	88.5902	0
1706	122	88.3607	0
1528	97	88.1311	0
1727	126	87.4426	0
1833	28	86.7541	0
1825	192	77.5738	0
647	138	73.2131	0
1482	291	69.3115	0
1647	148	67.9344	1
1906	21	65.6393	0
1357	9	59.6721	1
1358	185	58.9836	1
1759	89	58.0656	1
1352	125	57.1475	1
1724	116	39.7049	1
1708	134	38.5574	1
1274	238	35.3443	1
1732	102	92.2623	0
1852	50	91.3443	1
1136	69	56.6885	1
1456	39	51.6393	0
1079	36	39.9344	1
1566	18	39.9344	1
1668	146	37.4098	1
1050	132	34.6557	1
1749	116	33.2787	1
543	70	28.918	1
720	123	28	1
1739	269	25.2459	1
1404	9	24.7869	1
791	11	24.3279	1
1663	16	23.4098	1
1737	115	22.2623	1
1619	14	18.8197	1
885	162	18.5902	1
1508	12	14.918	1
1839	75	14.6885	1
1069	25	13.541	0
1170	122	8.72131	1
1580	130	7.80328	1
1693	48	15.377	1
1702	11	14.6885	1
1788	134	13.7705	1
1425	105	13.541	1
1110	88	13.082	1
1776	8	10.7869	1
239	22	10.3279	1
573	222	10.3279	1
1809	81	10.0984	1
825	103	9.86885	1
642	45	9.63934	1
700	2	9.40984	1
618	73	9.40984	1
1710	117	9.18033	1
1216	34	8.95082	1
1045	35	8.95082	1
1052	103	8.95082	1
1800	10	8.72131	1
1017	24	8.72131	1
1554	40	8.4918	1
1752	99	8.4918	1
1524	41	8.2623	1
541	80	8.2623	1
1065	22	8.03279	1
1098	50	7.80328	1
839	28	7.80328	1
1094	71	7.80328	1
1155	161	7.80328	1
1736	82	7.11475	1
1104	1375	6.65574	1
1250	200	6.42623	1
1490	81	6.19672	1
1203	77	5.7377	1
1066	27	5.27869	1
1904	132	5.27869	1
1507	60	4.59016	1
1154	67	4.13115	1
1164	83	2.52459	1
1412	105	0.688525	1

## Sheet: Fig2B_Snyder
Sample	Neo1	DeathDay	DeathEvent
Pt100	2	840	1
Pt103	7	483.7	0
Pt104	0	818.3	0
Pt106	195	91	1
Pt11	37	837.2	1
Pt17	11	56.7	1
Pt18	61	1073.1	0
Pt25	36	100.8	1
Pt27	63	475.3	1
Pt28	7	739.9	1
Pt29	154	273	1
Pt3	54	1143.8	0
Pt30	12	1052.8	0
Pt31	138	961.1	0
Pt32	33	114.1	0
Pt44	73	1092.7	0
Pt48	33	1045.8	0
Pt49	228	826.7	0
Pt5	10	221.9	1
Pt51	51	56.7	0
Pt52	116	476	1
Pt53	13	433.3	1
Pt54	2953	865.2	0
Pt60	218	737.8	0
Pt68	326	842.1	0
Pt72	130	770	1
Pt8	23	259	1
Pt84	8	151.2	1
Pt85	44	903.7	0
Pt86	196	272.3	1
Pt9	144	91.7	1
Pt94	110	980.7	0

## Sheet: Fig2B_VanAllen
Sample	Neo1	DeathDay	DeathEvent
Pat02	193	1632	0
Pat03	290	100	1
Pat04	220	987	0
Pat06	132	161	1
Pat07	92	1050	0
Pat08	234	140	1
Pat100	425	360	1
Pat101	35	288	1
Pat103	477	1048	1
Pat104	22	237	1
Pat105	95	1047	0
Pat106	3	250	1
Pat109	221	83	1
Pat110	5670	320	1
Pat113	215	301	1
Pat115	47	145	1
Pat117	606	914	0
Pat118	81	313	1
Pat121	21	122	1
Pat123	368	853	1
Pat124	303	146	1
Pat126	328	641	0
Pat127	74	332	1
Pat128	53	113	1
Pat129	90	539	0
Pat130	132	45	1
Pat131	88	257	1
Pat132	1334	676	0
Pat133	126	542	1
Pat135	124	81	1
Pat138	3861	1478	1
Pat139	1368	99	1
Pat14	32	163	1
Pat140	220	492	1
Pat143	749	153	1
Pat147	438	224	1
Pat148	92	84	1
Pat15	242	50	1
Pat151	1095	204	1
Pat157	96	86	1
Pat160	17	152	1
Pat162	22	211	1
Pat165	33	115	1
Pat166	18	77	1
Pat167	30	408	1
Pat168	194	67	1
Pat17	143	205	1
Pat170	165	108	1
Pat171	47	466	1
Pat174	485	688	0
Pat175	67	90	1
Pat19	346	175	1
Pat21	1112	676	1
Pat24	22	971	0
Pat25	45	325	1
Pat29	27	1326	0
Pat32	463	147	1
Pat33	6	211	1
Pat36	1	54	1
Pat37	80	70	1
Pat38	2053	1539	0
Pat39	63	1487	0
Pat40	13	34	1
Pat41	327	128	1
Pat43	126	37	1
Pat44	37	271	1
Pat45	761	89	1
Pat46	152	160	1
Pat47	113	1106	0
Pat49	446	1034	0
Pat50	418	65	1
Pat54	813	208	1
Pat55	405	193	1
Pat56	28	235	1
Pat57	28	250	1
Pat58	1335	652	1
Pat59	161	224	1
Pat60	599	272	1
Pat62	1001	602	1
Pat63	110	1039	0
Pat64	467	106	1
Pat66	224	653	0
Pat67	14	79	1
Pat70	74	532	1
Pat71	519	137	1
Pat73	165	442	1
Pat74	385	193	1
Pat76	136	139	1
Pat77	255	1029	0
Pat78	10	38	1
Pat79	240	801	1
Pat80	141	724	1
Pat81	57	628	1
Pat82	316	104	1
Pat85	278	458	1
Pat86	45	293	1
Pat88	980	989	0
Pat90	177	1005	0
Pat92	25	123	1
Pat98	25	140	1

[truncated: 31 more sheets: Fig2C_ImmuneScore, Fig2C_TCR, Fig2C_TCRmixcr, Fig2D_Mutation, Fig2D_Neoantigen, Fig3A_Test_Hellmann, Fig3A_Test_Riaz, Fig3A_Test_Rizvi, Fig3A_Test_Roh, Fig3A_Test_SMC, Fig3A_Test_Snyder, Fig3A_Test_VanAllen, Fig3A_Train_Hellmann, Fig3A_Train_Riaz, Fig3A_Train_Rizvi, Fig3A_Train_Roh, Fig3A_Train_SMC, Fig3A_Train_Snyder, Fig3A_Train_VanAllen, Fig3B …]
